# Supplementary material for: A new bin size index method for statistical analysis of multimodal datasets from materials characterization
Source: Sci Rep. 2023 Jul 5;13:10915. doi: 10.1038/s41598-023-37969-2 (PMC10322845; doi:10.1038/s41598-023-37969-2)
Supplement: Supplementary file 1 — Supplementary Information 1. [file 41598_2023_37969_MOESM1_ESM.zip]

Archive with 10 entries (10 files):
- 3 phases with equal fraction multiple phases.opju
- 3 phases with unequal fraction multiple phases.opju
- 35 ppt 2.25.opju
- 35 ppt 4.82.opju
- 35 ppt 8.61.opju
- 5 phases with equal fraction multiple phases.opju
- 5 phases with unequal fraction multiple phases.opju
- KS-45 500.opju
- KS-52 150.opju
- Shale 350.opju
