# Supplementary material for: A new bin size index method for statistical analysis of multimodal datasets from materials characterization
Source: Sci Rep. 2023 Jul 5;13:10915. doi: 10.1038/s41598-023-37969-2 (PMC10322845; doi:10.1038/s41598-023-37969-2)
Supplement: Supplementary file 2 — Supplementary Information 2. [file 41598_2023_37969_MOESM2_ESM.xlsx]

## Sheet: Generated Dataset I
	Random numbers
Mode #	1	2	3
	189.303	236.561	259.192
	204.059	236.427	251.848
	202.49	220.636	248.115
	195.23	234.213	238.278
	182.634	219.38	245.084
	192.419	227.04	247.74
	188.187	231.245	247.75
	184.876	217.47	271.173
	216.834	234.088	239.298
	206.676	235.131	269.556
	201.37	243.608	267.604
	196.557	230.092	226.519
	196.174	239.027	254.391
	194.952	235.085	271.588
	205.184	242.909	261.634
	193.449	227.118	236.824
	196.553	222.503	251.192
	193.333	229.423	262.753
	206.753	246.172	253.697
	211.311	237.588	246.373
	212.104	226.578	266.732
	201.112	229.546	273.706
	198.454	233.218	248.733
	205.557	237.341	258.569
	211.091	248.095	262.824
	199.281	247.387	255.425
	220.146	226.674	249.824
	197.009	211.425	243.43
	192.46	233.641	255.313
	200.981	234.835	260.196
	200.917	228.476	244.974
	209.541	229.924	274.547
	194.437	246.548	250.236
	208.534	228.954	256.21
	196.345	232.004	226.624
	202.317	211.552	260.533
	189.123	229.684	221.122
	198.306	227.219	248.57
	191.453	223.16	271.566
	187.904	226.795	240.857
	208.257	222.265	246.919
	207.777	231.21	259.912
	192.601	239.547	277.603
	203.854	217.131	256.249
	203.688	235.107	231.015
	206.84	246.988	269.399
	186.511	236.983	251.687
	207.962	244.011	260.912
	223.769	224.191	243.737
	206.259	229.977	244.292
	190.762	243.235	242.498
	187.745	216.101	246.049
	190.92	216.65	269.919
	212.091	237.288	253.987
	214.914	222.298	255.741
	184.367	219.744	232.121
	190.201	237.204	246.075
	185.154	226.046	252.102
	190.469	244.607	247.573
	199.801	247.733	235.11
	213.758	236.419	229.583
	190.738	233.028	271.286
	191.584	224.481	243.28
	227.261	204.813	254.546
	203.715	221.246	208.13
	190.95	232.031	238.972
	209.586	223.806	247.54
	199.358	215.151	252.853
	189.89	224.088	233.799
	203.78	235.709	240.448
	216.765	208.029	254.709
	181.45	226.377	243.493
	194.777	240.985	246.432
	229.75	229.108	244.197
	209.712	232.819	238.594
	205.567	244.963	245.884
	213.67	226.648	242.278
	196.06	224.811	248.248
	208.282	245.89	247.988
	186.492	235.145	244.016
	189.354	242.397	268.489
	188.439	249.543	246.42
	198.062	218.544	240.976
	193.957	236.898	243.104
	201.913	224.445	225.484
	195.463	243.697	239.062
	217.492	226.877	231.325
	195.808	227.419	235.755
	185.272	225.669	253.509
	203.495	226.61	278.039
	184.031	237.281	276.158
	205.628	230.14	198.163
	205.327	233.36	238.697
	192.568	223.695	266.13
	200.201	235.797	248.961
	201.913	233.695	240.759
	206.03	228.959	272.842
	199.887	226.681	244.602
	190.504	235.189	251.097
	207.071	233.778	226.33
	217.359	219.098	262.135
	200.612	236.348	265.513
	204.392	248.675	260.537
	192.593	246.707	257.251
	199.856	219.95	258.128
	201.879	258.759	247.998
	186.6	240.231	258.036
	203.394	229.534	243.612
	190.024	234.039	237.961
	196.047	230.641	265.309
	194.648	225.802	272.838
	221.172	225.86	264.128
	202.65	228.693	259.46
	195.425	256.297	252.974
	180.982	231.954	269.181
	221.023	218.349	238.17
	198.712	222.481	248.336
	218.666	226.953	253.882
	198.568	250.667	260.838
	181.606	217.374	244.283
	196.868	218.52	238.665
	183.915	242.998	254.936
	193.105	229.818	228.334
	198.949	216.749	228.512
	202.543	224.126	254.875
	213.097	253.507	230.304
	185.736	241.105	248.392
	218.503	222.811	236.888
	202.089	230.782	257.012
	210.243	236.656	236.03
	195.052	226.405	237.489
	212.846	231.238	267.291
	198.545	249.564	238.195
	203.232	252.477	260.806
	213.27	237.121	276.371
	193.897	228.932	257.6
	214.902	228.665	249.288
	186.704	226.361	262.682
	200.011	220.057	245.002
	189.876	218.651	266.046
	197.665	234.134	279.853
	213.782	231.858	267.504
	196.037	226.012	266.805
	198.722	241.536	268.807
	204.898	217.979	228.265
	203.656	225.057	250.61
	195.257	223.773	249.948
	200.447	227.94	245.607
	192.004	228.677	247.609
	209.721	237.572	218.579
	202.125	228.631	275.683
	207.997	223.94	270.205
	197.596	226.97	261.822
	202.688	229.777	242.711
	188.94	236.557	257.646
	208.257	214.372	268.78
	203.913	244.161	219.487
	195.407	225.432	257.562
	208.576	227.635	243.841
	206.118	207.59	248.448
	208.14	248.311	240.519
	206.737	224.417	265.015
	217.852	237.495	238.397
	172.41	229.064	281.577
	200.837	249.569	263.042
	198.066	219.936	228.752
	200.257	231.842	240.538
	211.597	232.031	250.024
	205.269	240.828	251.872
	200.98	227.72	237.696
	196.137	221.73	229.667
	204.574	220.157	254.077
	205.807	237.107	269.838
	188.55	231.259	267.566
	221.341	243.151	250.247
	203.115	236.404	216.849
	192.891	239.979	260.708
	208.27	225.427	268.858
	197.335	222.617	241.699
	208.984	237.888	247.156
	194.991	237.743	248.671
	210.091	241.177	242.908
	211.109	235.791	246.964
	197.516	225.189	267.926
	175.453	218.13	246.911
	221.57	225.458	264.477
	212.677	221.204	255.439
	198.749	233.785	239.631
	215.05	216.197	241.756
	200.173	246.068	239.83
	211.243	231.082	253.32
	201.876	232.803	271.804
	199.139	217.379	245.147
	188.321	222.485	251.856
	203.16	229.771	240.058
	209.597	250.872	254.251
	191.244	232.687	232.067
	194.45	216.68	245.971
	202.574	218.001	231.667
	214.386	228.365	222.027
	197.969	224.979	245.683
	195.068	234.548	249.522
	205.341	234.23	255.06
	193.185	237.712	250.471
	191.039	233.138	248.688
	216.822	235.676	258.272
	200.721	229.737	250.671
	208.186	237.377	247.273
	203.394	226.316	242.803
	213.088	216.954	247.166
	189.485	230.888	246.159
	199.179	223.829	237.875
	191.983	225.723	235.509
	209.328	232.076	266.949
	184.072	224.11	242.113
	209.535	213.449	229.516
	201.695	218.997	272.041
	194.391	223.385	221.252
	199.776	230.753	255.426
	208.533	205.162	237.14
	201.305	231.734	249.235
	197.115	235.097	268.292
	206.203	207.378	227.789
	196.721	215.449	238.992
	193.101	214.669	244.237
	194.371	228.735	250.857
	201.774	216.943	267.842
	208.633	232.69	241.168
	197.554	232.987	265.27
	200.163	238.164	265.28
	202.202	233.352	244.169
	198.696	231.033	285.851
	192.86	229.481	232.627
	191.882	225.671	250.056
	197.687	223.423	257.129
	202	216.067	261.794
	214.571	221.233	240.834
	194.224	229.6	260.624
	202.077	217.043	279.936
	197.733	222.068	235.358
	207.662	220.538	269.564
	199.916	225.997	265.167
	192.926	224.209	265.999
	205.871	239.266	268.742
	198.147	229.968	243.278
	200.304	258.906	252.852
	191.478	218.838	234.238
	190.975	235.138	231.935
	168.933	208.584	261.384
	179.228	237.899	261.113
	203.92	229.924	243.271
	212.375	221.26	230.625
	203.703	229.048	261.764
	208.341	231.639	240.794
	188.952	215.93	227.118
	189.485	240.34	262.082
	194.858	236.604	237.035
	219.836	230.098	218.306
	210.798	221.678	253.476
	172.832	236.514	261.473
	191.311	212.469	266.103
	193.638	227.976	230.66
	189.797	242.602	239.014
	203.49	239.331	266.863
	209.781	240.238	251.771
	198.464	222.126	233.56
	186.798	236.008	264.06
	182.041	215.719	270.423
	187.178	234.922	230.681
	212.796	228.246	275.614
	180.604	223.637	244.815
	185.711	235.954	222.085
	187.911	232.026	244.358
	200.141	228.55	271.406
	188.389	232.48	253.865
	199.561	224.97	270.675
	199.749	245.952	267.973
	201.186	226.208	266.413
	203.014	239.223	270.939
	206.142	242.081	244.086
	206.889	218.34	228.37
	186.549	215.969	277.213
	212.852	240.509	239.301
	197.73	220.151	253.209
	196.959	218.731	252.141
	199.587	235.452	253.058
	187.112	231.125	240.077
	186.044	238.267	262.627
	196.022	239.739	252.173
	195.524	232.284	242.951
	195.645	228.92	261.127
	189.884	235.362	236.744
	202.788	221.03	235.817
	203.877	224.377	244.187
	193.857	222.136	247.009
	209.773	232.998	272.571
	198.154	234.237	230.866
	202.949	238.961	242.636
	190.351	240.548	252.019
	203.599	234.641	256.717
	212.123	233.197	267.775
	200.07	224.246	260.129
	180.219	213.3	252.573
	201.31	226.405	254.487
	202.747	233.975	234.252
	193.922	227.962	248.67
	180.513	233.766	249.143
	195.077	229.702	286.569
	218.737	233.176	272.769
	199.419	212.211	257.69
	214.636	227.937	280.459
	212.54	233.984	273.682
	208.63	232.441	253.671
	208.977	247.29	251.737
	200.891	227.295	263.713
	205.462	237.988	252.58
	217.588	222.278	242.53
	186.725	228.187	251.576
	214.667	236.321	259.241
	200.358	220.612	239.511
	202.692	238.243	260.254
	211.879	231.678	259.933
	202.686	230.903	258.643
	203.924	235.516	266.785
	206.392	233.735	276.414
	204.467	241.045	243.203
	190.982	228.169	281.577
	201.213	234.104	239.134
	206.855	248.122	268.046
	207.038	224.091	280.064
	209.191	228.742	240.574
	185.241	235.489	232.119
	200.141	238.02	258.212
	205.047	244.429	232.998
	179.473	213.358	267.641
	206.851	232.149	241.851
	207.194	223.236	247.095
	201.034	247.62	242.206
	217.428	233.065	239.103
	198.103	212.125	232.629
	199.093	237.461	259.284
	206.884	232.618	252.545
	178.719	230.613	230.524
	193.491	228.567	265.121
	204.235	226.549	261.086
	214.037	242.448	249.229
	203.542	245.764	247.134
	208.071	239.988	239.575
	202.965	234.164	258.183
	190.796	221.255	246.357
	191.933	230.376	285.315
	215.507	233.91	267.421
	210.48	241.327	259.958
	202.323	246.138	255.651
	186.238	219.537	255.202
	200.973	241.944	248.407
	205.061	224.649	252.068
	192.724	237.791	241.513
	198.147	242.766	245.772
	198.297	216.815	253.907
	186.63	231.646	256.041
	194.603	227.615	232.022
	180.619	226.259	240.563
	204.095	242.412	253.023
	191.665	223.199	263.801
	220.264	227.479	254.105
	206.444	227.214	200.8
	206.831	223.932	237.938
	202.881	199.208	280.106
	199.164	227.71	242.077
	205.707	236.516	251.048
	205.141	230.811	253.375
	202.618	242.95	257.124
	206.419	236.886	250.077
	183.982	224	248.094
	201.369	217.126	261.085
	196.662	218.916	256.978
	200.801	208.864	260.725
	185.384	226.346	242.542
	195.336	201.381	229.548
	202.822	234.241	252.776
	191.735	232.926	274.674
	208.728	223.951	272.791
	175.782	224.89	239.756
	197.027	216.606	235.207
	208.808	242.857	246.259
	216.444	211.45	255.142
	200.393	223.531	267.439
	203.062	224.536	247.76
	189.491	239.176	219.523
	208.781	230.774	250.756
	194.836	229.302	255.83
	193.073	214.627	264.089
	183.998	234.11	259.579
	200.916	228.471	260.79
	197.408	241.012	256.975
	193.436	226.275	254.677
	207.509	243.115	239.225
	191.291	236.177	222.787
	207.69	235.185	242.222
	205.822	225.509	240.417
	202.716	237.163	244.279
	211.215	223.833	271.301
	204.003	228.969	274.827
	183.455	238.821	244.296
	205.188	226.221	226.149
	199.863	225.686	254.509
	204.64	241.594	238.73
	199.826	227.221	227.195
	191.113	218.109	247.133
	199.495	230.653	255.371
	202.978	240.674	265.796
	192.889	235.83	268.112
	200.912	229.402	249.748
	211.387	244.934	267.239
	200.649	232.856	256.848
	180.699	223.555	241.199
	194.794	223.414	247.033
	190.324	247.39	259.149
	215.635	237.462	243.405
	205.123	215.297	240.404
	188.785	244.095	265.726
	198.166	236.853	256.229
	188.76	236.807	261.268
	201.293	239.679	248.621
	194.111	219.803	268.47
	212.051	232.758	267.659
	215.005	220.19	242.64
	219.771	236.447	256.532
	197.433	238.174	253.537
	204.208	223.59	249.814
	192.184	231.174	241.332
	190.783	228.101	245.513
	214.562	234.575	245.694
	207.494	229.624	268.067
	199.701	221.852	225.695
	199.844	231.918	248.526
	208.493	227.879	242.821
	185.245	242.67	253.48
	204.654	228.413	249.862
	189.116	227.566	243.076
	209.422	233.496	250.898
	194.385	226.615	249.466
	203.982	242.729	253.192
	209.317	232.57	261.643
	198.708	235.419	267.55
	209.574	246.3	250.87
	198.92	229.053	240.715
	189.388	248.623	222.303
	192.667	229.811	234.434
	199.496	236.165	265.079
	209.493	223.81	242.097
	188.655	226.13	263.474
	208.851	220.775	255.12
	203.916	230.726	250.13
	182.794	224.658	234.148
	211.781	212.344	241.823
	202.767	234.149	255.703
	197.215	238.321	255.28
	201.722	222.758	256.074
	205.356	225.282	256.695
	185.989	231.879	262.055
	205.929	235.178	242.106
	202.758	243.314	255.577
	202.931	224.019	231.15
	208.377	228.997	244.767
	201.626	235.506	262.299
	182.014	215.634	218.517
	204.164	231.4	268.143
	188.744	218.167	269.312
	208.278	235.102	260.835
	207.107	240.198	255.616
	215.451	222.407	250.224
	208.395	234.554	234.631
	205.255	239.635	263.97
	184.828	230.624	253.691
	205.976	226.48	251.85
	188.297	227.283	249.369
	197.296	224.942	206.862
	214.086	219.528	270.038
	203.253	232.219	217.539
	190.707	236.801	226.636
	197.886	220.914	262.793
	210.323	229.906	251.87
	189.947	218.616	226.527
	205.851	240.166	259.999
	189.236	226.171	234.144
	195.4	241.546	258.842
	203.356	233.022	257.681
	187.12	232.748	232.128
	189.485	249	277.255
	193.639	228.234	236.006
	208.847	224.281	250.135
	216.694	243.754	248.724
	192.401	224.572	261.195
	203.873	224.156	256.537
	191.147	233.537	265.396
	232.2	216.032	240.841
	190.072	224.459	271.913
	208.335	223.745	240.001
	194.96	227.204	256.309
	204.309	238.065	276.312
	218.636	251.705	273.181
	194.371	231.943	250.829
	184.462	234.728	243.183
	210.741	253.271	247.477
	205.44	242.943	251.429
	188.928	212.645	249.755
	195.561	225.826	255.282
	203.574	237.761	238.087
	201.306	230.588	264.864
	191.298	226.615	240.67
	212.785	223.825	249.076
	188.049	239.471	256.049
	194.28	220.661	244.025
	195.552	217.925	232.931
	183.904	234.835	231.015
	194.618	225.618	231.589
	209.526	223.062	229.942
	197.737	234.283	239.504
	206.275	224.62	258.271
	191.76	215.971	247.54
	181.59	218.631	257.867
	203.338	205.738	254.106
	205.344	217.823	236.708
	183.884	233.548	262.465
	194.643	239.584	255.557
	191.485	231.571	246.592
	202.154	214.191	257.373
	205.607	220.188	233.042
	193.54	232.723	249.089
	214.584	242.18	247.857
	192.183	268.417	280.577
	194.833	243.893	235.972
	190.282	231.447	243.015
	207.496	230.225	260.25
	191.534	227.214	234.065
	190.254	254.262	250.705
	185.623	232.277	246.838
	208.66	234.095	234.785
	183.954	219.425	255.8
	227.488	223.912	250.325
	201.995	233.781	277.831
	205.348	222.547	262.084
	213.695	245.86	242.883
	198.432	220.581	249.133
	190.505	232.72	231.582
	193.225	234.757	244.64
	188.221	232.162	238.178
	211.723	221.537	235.519
	215.265	237.189	239.877
	212.915	223.211	238.598
	203.932	231.806	221.158
	208.09	239.062	261.159
	205.492	224.626	253.18
	215.993	218.828	280.004
	208.908	231.5	269.825
	195.584	235.907	249.484
	196.252	233.152	225.746
	193.512	214.941	258.257
	180.743	240.564	244.606
	200.714	251.852	285.37
	195.889	215.462	251.179
	192.827	247.39	252.186
	191.911	232.226	236.353
	209.748	219.373	260.445
	193.097	236.257	250.906
	212.526	244.56	260.005
	202.075	236.528	282.804
	194.321	236.782	253.576
	196.306	245.553	234.799
	204.745	229.878	259.918
	196.217	234.708	244.129
	186.701	227.992	243.751
	181	223.488	259.165
	182.845	222.97	258.183
	189.987	225.528	230.979
	215.105	242.496	229.73
	216.367	227.59	255.533
	193.267	234.479	265.995
	204.892	234.409	263.752
	205.935	220.481	268.993
	217.624	258.856	273.291
	201.224	232.868	277.547
	196.922	236.194	298.729
	188.541	222.167	243.288
	202.909	230.857	240.617
	188.904	241.43	253.318
	202.74	234.284	295.932
	203.367	224.829	261.058
	186.697	230.414	251.542
	240.093	230.137	236.577
	193.708	219.006	239.877
	198.58	229.599	273.199
	204.275	218.713	230.328
	191.281	227.46	265.294
	188.843	233.532	261.177
	218.461	223.814	248.106
	196.066	226.625	252.595
	199.545	230.594	257.744
	218.772	243.738	251.031
	191.289	253.808	267.304
	211.751	210.83	244.482
	178.842	231.856	258.284
	205.393	218.494	255.605
	206.095	245.677	237.603
	206.316	229.109	266.826
	216.972	225.455	221.908
	203.792	243.728	224.875
	208.632	236.919	229.841
	193.848	230.657	246.236
	203.251	228.969	250.253
	188.394	214.794	249.935
	221.477	218.418	263.119
	204.772	231.629	267.86
	193.565	219.779	252.005
	198.443	240.05	255.052
	212.089	225.621	243.556
	219.17	245.129	242.158
	207.733	221.899	220.32
	202.129	236.741	275.971
	205.796	234.389	246.722
	199.633	242.042	226.398
	206.585	201.241	239.457
	202.028	237.949	246.377
	210.817	223.273	229.724
	194.063	223.277	228.173
	213.789	212.376	264.793
	211.091	243.701	246.546
	195.025	223.111	251.059
	212.417	240.046	267.668
	200.525	227.363	252.775
	203.898	240.942	231.081
	193.705	216.833	254.205
	207.066	247.449	251.044
	205.933	239.321	261.215
	203.184	245.294	254.454
	203.043	235.359	233.693
	209.069	243.425	251.491
	195.881	238.544	251.953
	214.814	251.289	220.497
	204.065	220.731	231.659
	201.617	247.62	259.675
	195.645	225.395	249.292
	209.192	220.562	282.804
	205.942	216.628	273.71
	190.283	232.885	237.856
	187.187	234.429	265.236
	212.046	236.736	253.296
	189.85	241.209	225.873
	207.911	233.051	234.414
	188.535	209.748	234.641
	193.901	227.791	247.572
	193.411	223.914	258.584
	208.13	233.553	276.158
	219.089	216.169	226.523
	207.995	229.356	250.942
	202.215	230.842	253.194
	227.018	245.696	241.169
	191.198	232.831	244.039
	195.398	229.099	269.866
	196.858	221.126	262.517
	202.139	215.482	241.788
	189.84	213.398	233.066
	198.729	225.438	258.072
	194.419	216.977	228.613
	212.263	241.437	229.268
	196.678	216.179	273.579
	204.016	240.733	249.613
	196.975	236.234	258.079
	204.435	237.318	242.138
	193.42	227.679	265.197
	186.389	232.277	252.449
	200.049	222.78	263.355
	183.382	236.123	271.98
	218.889	228.782	239.046
	191.896	234.747	235.993
	213.512	223.624	266.934
	206.763	239.364	248.234
	194.467	226.77	249.49
	195.024	216.071	236.458
	197.977	221.457	261.679
	209.878	236.521	236.252
	184.997	217.201	232.537
	192.542	230.905	239.308
	208.799	235.581	250.284
	201.248	222.09	213.542
	195.204	234.766	253.903
	192.694	233.781	277.993
	209.972	222.858	253.96
	198.257	236.401	247.334
	198.678	236.996	248.559
	198.594	232.892	239.305
	202.314	226.469	253.66
	197.63	230.173	224.008
	204.752	227.242	269.207
	205.704	239.047	280.089
	198.874	235.023	253.23
	215.952	245.474	243.988
	190.89	216.8	250.222
	196.786	243.544	255.764
	200.938	222	294.437
	219.727	236.483	232.032
	213.621	224.045	240.504
	206.02	231.872	265.77
	206.955	234.198	268.394
	205.733	241.993	233.602
	208.713	245.527	249.801
	206.583	231.553	232.086
	198.056	251.259	257.626
	184.666	227.793	252.146
	191.833	241.437	269.414
	209.431	223.202	246.037
	201.908	225.751	265.115
	205.144	229.712	256.401
	189.898	219.243	244.649
	183.153	224.278	243.332
	210.913	236.752	234.292
	201.975	232.089	245.044
	201.712	219.271	254.506
	208.071	230.888	260.13
	192.957	244.279	244.462
	218.142	221.934	234.602
	207.796	210.477	252.298
	191.741	249.165	251.055
	194.234	221.338	262.189
	203.124	218.303	261.28
	201.502	236.479	237.38
	195.736	233.646	238.668
	196.489	222.656	249.106
	196.958	226.321	251.392
	182.318	230.072	222.618
	197.086	227.523	255.284
	200.455	229.432	255.59
	204.993	215.021	244.51
	204.789	246.388	273.896
	223.848	231.419	259.303
	193.138	240.299	227.22
	196.047	230.228	247.913
	207.214	237.979	241.358
	213.939	214.414	216.941
	182.387	236.961	225.137
	175.53	218.177	266.768
	197.064	221.284	242.079
	186.521	228.488	265.906
	214.294	247.959	253.586
	205.444	215.46	261.88
	202.62	236.603	252.974
	196.085	217.175	264.08
	208.192	224.858	251.059
	220.24	223.088	254.695
	204.563	221.766	255.041
	211.19	219.612	251.472
	208.971	238.704	228.861
	207.285	246.816	280.254
	215.719	241.149	242.065
	202.762	228.227	226.808
	204.768	223.606	261.777
	207.713	228.104	251.516
	197.403	239.216	232.904
	205.887	241.79	246.444
	178.375	235.824	232.546
	198.364	226.346	262.335
	199.481	241.115	245.303
	195.553	243.635	234.545
	204.116	210.257	262.788
	184.385	230.281	262.773
	186.76	226.903	262.89
	201.384	245.386	257.874
	191.643	239.849	230.068
	199.867	235.746	264.655
	197.89	242.89	268.519
	193.259	235.435	238.899
	198.691	222.971	230.665
	207.426	222.202	233.876
	200.306	236.861	256.332
	194.033	233.277	265.533
	190.489	227.866	247.113
	228.44	236.544	254.887
	193.981	228.023	260.953
	207.946	235.55	212.965
	212.46	228.595	228.147
	188.851	222.709	259.889
	206.539	210.604	274.84
	197.62	224.226	256.262
	229.007	237.213	224.586
	207.867	232.538	244.001
	195.639	233.684	254.237
	205.06	219.924	241.109
	215.199	224.839	250.128
	205.389	228.957	262.501
	218.001	237.094	252.242
	209.288	227.342	233.587
	209.275	239.155	271.807
	188.594	221.753	234.856
	205.159	233.755	256.485
	211.349	225.124	224.513
	191.739	230.078	235.099
	202.597	226.736	255.218
	209.211	243.964	251.631
	203.095	242.932	270.219
	193.558	225.649	260.54
	200.028	233.987	237.437
	226.68	216.827	269.204
	194.533	225.17	241.326
	193.044	223.278	251.542
	209.247	230.406	251.371
	198.39	227.252	260.858
	187.12	231.691	243.077
	198.26	234.712	260.118
	199.459	237.683	236.458
	204.925	232.119	237.362
	183.29	218.392	242.239
	196.355	227.484	259.426
	205.344	217.799	232.698
	181.25	220.206	256.424
	211.399	230.15	230.879
	203.307	225.406	252.08
	206.658	238.812	253.638
	177.144	233.053	258.616
	200.662	232.698	261.126
	186.385	221.964	246.691
	200.179	238.187	246.578
	190.97	216.885	234.835
	188.115	239.514	257.38
	202.612	240.388	243.197
	193.459	221.325	252.569
	201.046	221.899	242.894
	205.721	236.676	243.29
	194.784	235.859	272.952
	188.491	229.472	248.004
	205.486	225.661	255.349
	214.505	227.789	236.048
	199.087	234.911	267.835
	199.646	229.983	243.737
	197.277	216.226	235.433
	203.265	249.863	265.138
	214.446	236.958	253.925
	213.43	226.174	254.598
	189.982	225.997	234.737
	208.516	238.079	267.089
	192.403	227.666	220.312
	209.932	229.713	244.275
	180.709	231.327	247.343
	210.202	233.189	242.185
	194.407	231.464	205.078
	203.482	249.497	252.03
	216.772	232.089	255.614
	193.875	220.718	249.854
	217.046	234.365	273.666
	190.328	224.126	281.431
	205.196	248.554	232.039
	191.798	230.295	241.952
	186.56	211.77	250.193
	201.916	230.821	255.634
	188.992	237.227	244.535
	202.857	232.746	284.588
	201.962	237.935	261.719
	197.594	233.774	267.712
	200.483	239.475	220.189
	202.371	233.779	235.431
	173.727	233.611	267.968
	205.585	221.311	239.028
	206.675	237.961	244.379
	206.335	222.102	276.661
	193.656	244.14	242.673
	196.165	228.958	274.674
	189.692	229.939	264.272
	211.346	214.986	259.93
	212.897	242.069	224.484
	184.891	232.293	244.867
	209.828	223.461	235.202
	190.126	232.897	260.465
	199.379	242.698	259.058
	201.341	222.068	272.919
	188.352	231.385	241.803
	214.78	237.954	259.993
	205.023	228.944	268.258
	189.9	228.711	239.061
	186.236	233.977	251.624
	188.755	228.231	233.909
	203.307	233.693	252.733
	195.737	236.029	256.164
	207.264	237.291	253.3
	210.932	242.161	260.592
	208.553	250.187	242.363
	202.088	225.047	236.464
	184.223	218.219	245.679
	210.33	245.391	254.719
	196.856	223.511	262.469
	215.117	244.328	265.806
	208.139	234.798	260.587
	193.773	235.87	267.802
	194.042	227.008	241.487
	206.111	227.582	245.973
	186.609	240.701	259.166
	210.388	239.766	245.916
	200.332	235.27	271.967
	207.663	237.457	255.634
	199.331	241.051	242.63
	204.38	222.954	279.535
	199.58	244.239	234.776
	202.518	233.446	234.619
	207.981	220.815	269.262
	199.539	218.953	268.27
	200.444	217.788	245.116
	211.388	225.518	255.804
	199.116	235.944	269.596
	185.835	228.965	251.567
	199.624	238.325	273.802
	207.419	235.006	260.953
	189.744	219.923	262.111
	200.437	220.947	284.588
	205.52	236.653	264.899
	195.474	243.455	257.487
	193.075	198.633	237.01
	204.07	211.373	238.817
	226.062	227.585	266.843
	199.49	224.5	231.051
	195.919	243.537	239.679
	212.761	238.656	264.388
	181.858	231.352	268.959
	223.124	227.77	234.502
	190.805	240.949	261.795
	200.745	247.719	275.584
	221.065	222.309	275.092
	209.371	230.955	259.727
	182.818	230.627	253.385
	202.457	232.088	239.744
	199.413	226.242	255.444
	192.702	235.556	273.73
	192.159	233.201	242.773
	205.178	228.361	256.8
	212.274	224.925	260.429
	187.479	227.834	260.855
	199.509	231.751	240.519
	202.524	222.635	264.587
	186.57	234.194	250.153
	209.62	222.664	231.635
	191.651	217.094	256.314
	187.187	237.495	259.689
	199.666	228.248	239.749
	193.826	227.258	235.634
	182.811	223.972	253.858
	180.579	218.911	255.656
	204.147	218.848	235.8
	224.516	232.977	224.725
	209.095	231.529	241.135
	207.865	230.473	271.167
	195.779	239.583	261.786
	200.013	220.543	268.752
	200.937	224.854	258.718
	196.543	251.101	250.357
	225.242	232.966	255.452
	199.869	230.738	243.898
	189.826	226.344	255.166
	191.865	233.612	219.658
	212.717	232.236	239.029
	214.714	231.196	249.615
	185.14	220.685	251.438
	209.818	231.136	276.474
	209.2	240.885	246.003
	217.467	231.93	240.46
	212.518	218.344	263.913
	204.266	241.165	234.003
	193.174	233.364	237.465
	198.93	227.239	246.046
	201.077	224.497	271.787
	211.962	231.549	263.771
	195.762	239.313	257.762
	193.16	226.48	264.911
	189.026	233.169	239.778
	209.803	219.345	252.194
	198.086	226.602	246.558
	205.783	237.377	265.965
	208.29	232.384	278.698
	207.81	237.153	245.344
	196.276	232.816	221.144
	219.316	234.21	253.772
	209.569	223.054	248.619
	199.129	221.916	238.203
	197.605	244.888	235.567
	190.065	220.885	248.174
	196.144	240.809	245.16
	196.958	208.539	237.969
	187.326	213.206	254.703
	189.908	236.051	269.634
	210.363	214.895	233.18
	189.983	225.131	266.928
	205.333	215.466	307.626
	193.281	243.962	240.342
	207.96	232.62	276.655
	217.741	232.366	254.859
	203.094	241.017	235.211
	221.811	235.321	272.426
	204.622	232.657	230.861
	195.076	212.325	264.648
	202.188	233.915	245.199
	208.823	231.489	255.476
	207.013	232.888	244.059

## Sheet: Generated Dataset II
	Random numbers
Mode #	1	2	3
	277.828	307.814	381.541
	297.338	316.388	332.802
	286.187	316.737	326.364
	279.866	289.191	312.563
	290.78	320.542	396.627
	295.965	345.54	334.97
	308.493	331.088	326.979
	299.972	326.907	379.721
	311.933	301.459	337.391
	305.83	309.584	308.805
	299.807	315.991	378.011
	285.302	309.677	306.214
	314.771	314.345	373.951
	292.445	334.539	316.745
	293.216	303.035	323.993
	296.737	300.183	355.054
	290.043	347.125	307.634
	302.502	324.44	369.407
	301.292	327.386	323.977
	296.37	316.671	360.814
	279.609	335.641	378.523
	283.665	340.27	321.781
	302.667	319.14	305.738
	297.755	316.245	267.643
	311.65	327.495	337.552
	298.928	314.784	391.357
	296.872	290.966	371.712
	296.207	322.542	352.303
	302.469	304.528	337.236
	306.04	340.01	360.794
	287.885	308.532	313.886
	279.535	326.939	309.463
	298.455	304.768	325.781
	293.416	323.537	346.658
	302.817	347.597	320.89
	301.773	316.049	410.667
	307.83	301.355	335.226
	310.676	321.16	288.732
	282.533	317.72	329.529
	289.555	302.732	344.073
	306.27	319.113	325.773
	287.085	331.248	311.057
	301.993	324.043	320.546
	287.169	300.791	330.774
	288.104	325.77	331.856
	298.007	315.379	290.083
	304.01	303.844	276.112
	296.656	310.201	359.395
	313.162	318.36	375.908
	320.077	318.471	331.242
	285.818	316.505	389.137
	292.988	339.301	401.886
	303.098	311.042	335.978
	301.872	319.486	353.925
	309.328	326.541	352.376
	286.63	328.797	338.063
	305.759	302.838	376.111
	303.38	325.362	315.169
	307.91	305.159	360.013
	294.188	305.622	351.831
	299.839	326.051	358.175
	301.867	319.138	334.308
	292.677	308.251	313.644
	312.042	329.561	399.134
	301.632	317.109	383.287
	300.95	328.22	258.678
	294.588	297.033	386.659
	296.926	306.136	320.792
	297.997	315.564	338.415
	309.547	314.305	293.722
	292.65	319.026	362.007
	316.388	305.487	323.685
	287.223	356.963	320.128
	279.371	296.996	371.081
	307.482	341.463	374.963
	302.486	319.349	300.91
	300.568	334.037	363.051
	285.975	339.137	338.683
	295.19	315.973	326.65
	304.698	307.209	364.193
	299.771	301.809	324.446
	299.766	313.267	376.964
	293.287	320.048	364.692
	282.434	341.595	334.914
	313.933	302.235	376.657
	305.01	329.067	352.109
	292.121	299.88	355.79
	297.215	326.434	360.837
	294.53	329.816	370.188
	308.996	307.29	374.532
	300.744	345.629	319.393
	288.118	310.375	314.753
	313.785	311.252	317.558
	286.354	341.96	356.643
	303.142	335.744	330.074
	288.825	368.729	308.789
	317.136	328.164	362.707
	308.385	341.254	364.789
	305.702	317.542	312.223
	316.654	316.729	363.7
	309.582	318.019	394.097
	294.491	314.672	306.813
	300.977	312.077	371.564
	304.113	331.465	336.563
	317.556	352.078	342.704
	308.332	315.619	352.451
	297.016	331.389	348.707
	312.238	314.475	391.932
	298.142	309.42	319.541
	302.912	322.337	304.049
	293.036	325.168	355.946
	300.243	341.867	353.708
	301.442	303.895	306.511
	298.981	335.148	331.506
	296.3	313.943	401.543
	289.452	324.257	382.716
	320.36	309.822	290.156
	298.696	311.216	415.725
	312.545	296.266	306.732
	291.869	321.452	336.163
	289.988	337.945	365.704
	302.203	310.68	368.024
	288.328	351.138	285.973
	301.939	315.555	339.384
	319.17	325.663	350.276
	291.238	325.139	370.664
	306.926	310.677	322.757
	302.585	312.32	322.292
	295.741	329.131	325.065
	288.548	312.664	376.759
	310.984	300.612	336.119
	301.843	312.539	331.532
	297.753	342.395	352.913
	294.73	339.754	313.802
	281.766	302.348	298.309
	295.241	323.377	378.098
	298.714	332.894	368.859
	294.095	341.167	370.564
	288.433	337.151	402.022
	285.845	334.946	353.476
	307.189	331.921	383.093
	299.148	343.61	367.584
	296.453	315.778	361.842
	295.861	302.286	361.953
	313.075	331.71	341.452
	306.332	321.571	355.156
	286.197	323.382	324.92
	306.295	309.619	323.542
	300.732	297.471	351.65
	313.958	306.992	361.251
	312.135	326.442	239.958
	305.912	312.052	353.935
	281.092	341.13	350.842
	284.191	350.504	354.802
	299.485	299.554	336.914
	289.822	309.176	360.48
	298.152	340.657	341.992
	310.16	315.092	328.291
	273.869	315.27	350.132
	297.987	304.522	339.62
	301.949	309.602	330.439
	289.066	336.524	412.19
	288.911	314.162	376.016
	294.986	308.747	383.96
	292.071	279.339	321.218
	316.068	329.686	335.658
	305.062	341.543	296.576
	292.986	338.251	275.454
	310.68	335.215	316.481
	309.748	330.406	334.805
	288.105	307.773	308.595
	283.662	307.945	402.316
	288.614	338.186	369.976
	287.669	289.405	360.712
	299.963	347.219	324.64
	315.143	300.532	394.285
	299.687	312.41	274.517
	305.43	336.105	332.575
	300.83	306.037	318.536
	307.222	310.486	333.302
	316.399	320.097	326.848
	291.933	341.709	324.865
	288.371	332.427	339.873
	297.328	322.269	302.061
	307.539	310.168	350.04
	311.126	315.147	376.035
	314.6	316.377	341.046
	288.57	326.584	318.566
	305.217	331.311	331.553
	282.462	313.203	271.495
	303.884	337.545	322.551
	324.147	327.617	337.49
	305.729	293.656	317.497
	320.954	318.852	346.806
	295.493	330.775	321.98
	273.346	327.138	323.6
	316.315	314.516	328.259
	296.247	290.785	330.789
	297.479	319.327	347.911
	281.709	324.524	358.465
	303.402	320.839	311.417
	296.902	337.858	317.339
	312.3	295.418	387.024
	299.367	339.155	351.741
	307.234	319.878	385.465
	283.343	306.512	328.762
	297.184	318.188	320.239
	295.942	335.245	355.554
	297.934	287.562	345.688
	294.29	303.668	377.379
	291.857	313.052	375.866
	319.056	310.493	313.26
	294.095	288.852	349.633
	298.996	313.896	321.176
	298.391	301.31	402.316
	318.142	323.658	380.279
	297.97	313.222	336.833
	291.239	316.015	348.49
	291.49	314.169	371.741
	301.286	327.719	318.113
	311.074	317.871	348.614
	308.239	299.384	380.811
	311.923	310.111	319.303
	273.822	329.859	331.558
	315.801	342.433	341.852
	295.913	341.488	389.935
	303.807	307.491	293.148
	294.427	314.32	332.341
	320.68	308.515	332.809
	304.564	313.302	362.64
	315.895	313.913	347.949
	301.909	315.42	339.834
	296.952	311.612	346.083
	296.029	307.409	367.031
	296.893	345.753	370.449
	308.334	319.764	339.152
	302.067	300.822	290.819
	309.146	308.726	327.299
	304.512	328.733	357.022
	312.222	276.862	384.129
	318.009	309.517	344.888
	313.783	325.01	326.534
	279.094	320.955	278.343
	311.475	361.488	343.819
	291.815	324.153	403.473
	309.867	328.325	343.671
	301.785	293.255	392.108
	298.92	313.595	367.538
	289.477	323.623	316
	306.18	338.972	370.792
	298.111	324.329	364.512
	293.793	319.336	292.403
	304.124	326.76	339.627
	290.173	325.632	333.373
	308.25	330.839	355.769
	298.114	331.034	410.197
	302.588	331.194	327.266
	298.177	342.304	306.023
	305.646	332.831	327.654
	301.814	297.357	314.734
	295.652	314.471	369.462
	287.038	324.555	354.245
	279.403	334.726	310.59
	281.312	317.31	324.439
	310.744	324.724	359.276
	305.451	320.515	345.692
	314.006	330.677	422.167
	293.248	329.597	326.295
	289.109	328.543	386.06
	324.105	314.049	355.767
	312.841	316.984	385.596
	290.991	336.382	309.223
	301.244	314.302	360.511
	302.018	319.738	350.948
	294.209	322.559	296.359
	307.499	315.162	337.78
	286.392	332.495	360.52
	301.12	328.201	328.605
	290.67	333.219	301.155
	290.618	314.602	298.909
	294.552	322.363	331.551
	306.014	325.24	328.831
	289.812	305.968	323.847
	312.569	314.199	292.524
	299.249	330.025	318.687
	292.502	316.697	308.84
	297.129	318.178	399.672
	300.093	338.479	342.192
	291.45	317.678	306.566
	321.5	300.912	389.716
	301.067	354.821	374.311
	282.976	333.107	353.677
	304.682	295.392	388.695
	309.715	311.256	335.312
	292.593	298.711	341.912
	310.098	326.9	352.401
	321.593	294.075	328.276
	317.982	321.255	351.86
	293.596	323.075	313.94
	310.026	321.325	279.684
	303.877	338.379	320.03
	290.199	304.383	358.166
	300.542	353.164	326.501
	288.062	315.355	331.775
	306.891	329.659	325.619
	307.897	331.97	344.716
	305.817	320.395	305.786
	306.735	318.377	387.484
	314.341	325.393	314.163
	308.823	316.808	309.036
	308.589	317.367	316.863
	305.293	340.219	339.014
	296.249	330.391	377.166
	315.625	311.177	353.636
	295.712	311.68	404.828
	309.836	331.418	348.722
	295.915	319.237	390.437
	287.237	307	289.114
	301.639	303.681	344.556
	307.403	338.401	364.808
	297.05	335.089	364.666
	294.338	344.714	284.466
	301.518	318.592	296.013
	304.615	328.973	369.833
	296.409	302.829	388.962
	288.918	300.342	352.156
	286.03	346.153	299.935
	306.438	327.601	349.238
	309.563	299.643	340.814
	289.571	337.409	404.686
	301.396	333.353	375.74
	296.588	343.276	338.451
	324.922	327.981	344.447
	318.044	325.677	401.264
	312.662	325.067	336.332
	310.701	304.904	315.153
	295.213	334.537	369.314
	301.809	319.374	346.83
	299.058	327.723	382.76
	304.289	318.807	424.201
	296.975	328.954	337.877
	312.864	313.118	355.972
	314.058	327.019	324.727
	313.18	338.117	327.537
	320.44	329.409	283.683
	304.506	315.908	306.541
	295.335	319.856	307.72
	294.037	316.164	307.646
	319.679	308.107	352.017
	314.858	307.484	324.386
	289.296	317.341	300.569
	282.151	307.476	303.522
	320.514	341.883	348.142
	289.1	339.183	361.681
	302.522	307.681	253.865
	292.46	301.873	358.995
	296.447	342.853	391.607
	294.012	310.166	318.663
	323.048	304.85	333.694
	306.044	328.019	361.494
	303.193	313.617	359.318
	309.333	297.703	322.657
	296.462	303.583	312.153
	297.384	305.402	349.363
	305.125	330.826	326.376
	284.11	310.335	324.168
	294.559	314.345	284.287
	310.826	318.593	353.614
	288.576	299.981	324.365
	300.285	318.33	269.803
	283.073	330.143	372.047
	290.302	331.83	355.13
	307.596	305.622	351.985
	287.611	313.186	289.325
	312.201	302.798	339.088
	315.174	334.811	338.98
	319.957	299.942	341.36
	306.886	318.351	368.735
	311.518	324.356	355.732
	290.624	283.758	297.36
	306.122	334.13	321.327
	312.53	296.816	332.587
	309.842	328.375	330.659
	297.386	340.939	326.838
	316.946	326.48	320.839
	311.651	311.158	326.407
	312.747	319.406	331.68
	292.336	317.32	335.567
	295.632	314.801	423.406
	301.675	314.665	329.275
	294.007	302.741	316.45
	286.789	323.313	314.484
	306.864	315.895	390.646
	286.423	321.423	287.641
	303.713	320.457	369.44
	294.401	323.086	333.156
	315.833	308.311	383.391
	288.785	333.17	366.36
	311.828	341.66	387.816
	310.726	308.17	334.256
	292.79	275.277	302.686
	305.438	319.475	376.315
	297.715	322.936	403.668
	304.537	343.326	304.873
	286.23	324.685	357.64
	306.975	328.817	339.932
	321.57	301.94	293.132
	292.217	349.656	324.755
	295.024	317.951	338.277
	301.085	335.705	352.116
	290.334	329.863	320.116
	294.137	321.905	378.419
	303.013	329.014	348.822
	291.578	332.512	303.665
	294.053	304.557	329.717
	292.41	332.02	369.237
	298.396	297.436	371.885
	296.802	312.97	353.104
	287.338	335.171	349.043
	321.044	311.42	293.464
	301.83	334.098	429.446
	296.16	316.744	338.734
	290.19	301.025	329.136
	297.669	337.833	344.981
	306.978	338.906	338.316
	301.577	324.616	342.847
	307.588	306.303	322.843
	290.663	328.476	368.706
	301.969	329.433	351.046
	313.617	321.099	381.946
	306.455	339.899	317.164
	311.074	355.539	347.654
	310.271	299.496	291.721
	308.129	310.449	295.461
	313.014	314.806	269.624
	297.441	324.72	332.658
	315.257	310.66	344.097
	291.802	308.467	352.709
	297.133	331.277	337.485
	299.116	305.384	356.086
	286.954	318.247	335.084
	314.911	336.928	322.286
	307.377	310.774	290.793
	288.048	303.161	303.541
	295.08	335.558	335.219
	286.324	335.305	338.428
	323.048	327.781	311.406
	290.606	308.22	343.114
	305.46	305.168	377.574
	280.748	305.45	342.526
	293.641	301.816	357.708
	302.642	317.926	358.584
	283.022	310.731	364.96
	330.46	334.053	328.306
	308.028	301.523	373.743
	300.547	331.749	287.996
	295.697	320.62	287.778
	297.679	322.273	368.782
	300.828	326.387	347.129
	319.869	309.627	379.496
	287.091	320.794	352.842
	289.974	295.91	325.283
	310.592	325.31	292.771
	290.831	290.081	376.12
	295.469	338.898	328.387
	314.914	315.34	312.938
	294.197	323.012	324.446
	295.482	327.067	355.224
	303.056	333.367	387.237
	310.044	342.875	334.144
	290.963	287.031	325.472
	304.308	341.8	304.805
	302.861	332.563	326.417
	295.984	328.119	307.745
	304.241	335.653	416.891
	324.854	284.365	319.852
	288.977	326.565	330.105
	309.28	294.744	368.428
	297.862	298.975	293.039
	290.967	310.452	377.716
	291.871	289.247	323.231
	307.278	336.478	335.324
	309.749	316.155	332.13
	318.178	334.746	349.609
	296.501	305.582	307.032
	313.736	316.672	400.773
	291.246	343.746	384.525
	301.694	303.708	326.681
	295.765	345.2	363.27
	295.119	320.172	361.207
	287.157	331.032	340.001
	297.208	285.886	354.681
	304.094	312.608	299.049
	303.893	317.282	391.516
	288.051	309.306	364.589
	296.86	307.377	339.345
	291.057	287.692	348.149
	309.302	313.563	350.783
	305.31	348.626	375.633
	292.409	302.027	312.294
	285.86	320.238	346.153
	286.283	315.711	386.165
	296.537	320.949	329.373
	286.981	317.733	341.847
	294.494	307.262	339.136
	306.234	318.508	338.327
	292.864	317.594	351.351
	267.2	323.826	375.842
	285.424	306.512	394.391
	305.667	325.539	362.088
	312.696	333.18	336.641
	299.252	325.531	374.635
	300.859	329.721	328.649
	284.034	314.9	354.235
	304.803	300.101	410.233
	305.993	321.527	386.969
	308.4	321.321	352.629
	300.863	316.078	353.856
	295.156	306.664	375.429
	317.219	318.315	352.594
	307.547	343.184	318.934
	299.902	320.332	387.882
	284.914	322.956	331.694
	312.572	284.518	320.614
	285.259	315.101	379.344
	291.981	300.824	302.163
	295.331	324.12	385.107
	295.209	297.535	310.269
	287.35	296.531	370.657
	305.103	321.367	349.962
	306.262	322.715	334.618
	303.68	299.369	295.891
	313.548	302.359	296.373
	297.07	320.015	351.965
	309.554	331.559	341.907
	294.991	321.436	333.776
	305.806	316.116	353.258
	302.174	303.94	324.115
	294.268	309.835	317.379
	275.62	319.21	348.366
	307.134	341.92	353.441
	286.756	311.807	313.846
	304.879	306.226	386.798
	300.854	329.388	410.927
	298.439	318.324	366.471
	312.07	321.298	328.276
	285.957	336.499	340.763
	295.466	332.179	380.364
	294.225	340.033	385.149
	295.391	316.536	284.183
	277.071	307.518	316.246
	297.129	338.827	366.417
	309.008	309.191	330.13
	305.522	321.287	363.845
	298.184	318.444	325.281
	306.878	315.724	358.807
	308.4	320.073	283.236
	304.857	341.83	322.711
	290.51	317.428	307.007
	289.064	334.067	311.261
	313.266	326.661	339.554
	294.891	312.044	305.428
	296.149	327.496	322.084
	313.791	339.505	349.17
	296.861	346.237	383.287
	292.38	324.091	324.202
	297.083	291.808	374.936
	289.066	328.392	368.943
	303.635	306.117	280.962
	313.956	326.411	331.994
	265.727	332.459	347.766
	304.282	315.121	293.078
	299.987	346.996	371.612
	295.387	295.365	321.327
	315.53	310.403	319.841
	289.858	322.384	322.624
	309.454	313.133	364.515
	307.875	303.275	324.03
	305.19	326.481	349.024
	322.022	351.878	364.931
	297.317	314.7	333.114
	307.61	319.362	379.431
	282.412	303.398	346.13
	309.615	311.138	295.891
	307.813	325.289	341.972
	292.795	318.043	337.646
	302.244	296.48	394.05
	275.895	318.296	320.707
	318.83	291.848	321.723
	317.162	305.687	324.659
	294.133	305.876	316.303
	293.608	313.555	326.119
	302.179	321.151	330.969
	315.807	334.783	374.819
	314.647	341.431	333.335
	289.803	294.161	302.284
	297.069	336.453	344.006
	287.885	318.006	374.931
	306.454	312.618	351.393
	305.232	301.476	327.032
	317.446	314.064	303.026
	294.145	335.602	327.699
	325.49	336.777	324.868
	297.682	305.461	377.2
	292.799	338.191	362.573
	308.382	315.518	336.01
	305.782	340.174	322.417
	297.354	333.51	325.822
	307.334	321.442	369.06
	308.626	334.493	311.851
	303.074	329.399	350.208
	305.587	326.368	377.489
	296.874	319.861	336.74
	298.125	296.884	336.096
	284.74	339.8	364
	301.228	298.54	321.812
	289.764	348.437	337.63
	312.159	290.385	390.896
	296.335	312.408	356.216
	299.511	326.725	272.684
	296.455	333.597	328.437
	315.078	319.892	321.036
	289.987	298.658	307.822
	297.235	301.178	391.268
	294.217	313.992	360.053
	298.276	311.309	334.093
	293.411	303.954	338.968
	293.285	303.068	369.038
	300.116	307.35	322.196
	302.493	305.337	353.963
	300.347	317.694	316.891
	297.293	321.138	273.323
	306.094	329.901	376.604
	306.651	317.169	339.349
	294.114	321.233	341.949
	298.729	339.343	365.595
	301.985	333.973	348.018
	316.447	305.123	337.448
	324.147	330.777	296.596
	302.486	334.629	315.257
	299.514	313.132	374.439
	300.937	308.137	332.665
	295.78	323.081	342.248
	294.363	321.528	342.105
	288.628	317.97	328.447
	309.51	356.414	299.442
	303.965	308.723	365.139
	285.713	317.094	362.719
	301.567	300.054	329.751
	277.288	343.634	411.154
	316.237	316.687	343.768
	307.604	326.269	314.75
	297.71	310.155	376.929
	301.532	351.834	342.547
	292.689	305.757	288.742
	300.25	312.526	386.86
	294.543	335.701	318.607
	288.406	326.167	296.791
	300.533	320.136	365.332
	311.86	344.347	308.698
	317.664	336.704	326.157
	293.418	312.546	321.872
	292.563	284.954	307.179
	312.665	317.608	339.999
	290.188	309.754	358.894
	314.977	289.604	402.987
	293.839	303.872	301.695
	307.868	331.358	341.124
	308.139	317.43	334.415
	292.721	326.275	327.524
	303.48	309.292	370.002
	297.132	324.542	345.659
	295.926	342.646	321.028
	287.038	330.673	313.846
	306.442	279.857	386.49
	294.048	318.992	291.987
	291.53	337.4	321.538
	301.977	321.107	342.69
	294.404	323.04	358.646
	292.756	301.238	337.948
	308.475	338.258	364.615
	299.567	332.046	302.127
	321.058	336.803	311.079
	294.227	307.229	293.895
	291.796	310.713	334.345
	308.81	301.489	362.218
	309.508	310.459	315.215
	311.896	331.245	353.629
	285.593	334.037	378.834
	312.918	340.162	384.916
	295.468	317.886	325.521
	300.099	317.613	334.06
	303.476	312.035	367.879
	304.955	334.963	340.722
	295.174	316.279	300.629
	290.528	343.738	389.581
	303.371	330.378	334.469
	320.258	306.205	358.421
	308.124	313.215	342.266
	291.204	303.956	363.454
	308.288	339.181	316.949
	289.136	322.68	329.341
	298.281	321.162	387.308
	304.345	333.827	347.11
	312.028	326.082	360.709
	289.011	336.556	341.981
	288.875	298.827	308.793
	280.709	319.257	372.767
	308.374	352.606	324.278
	294.625	313.529	363.398
	296.091	309.311	373.145
	288.413	322.522	363.864
	309.103	311.23	358.598
	305.499	296.202	347.588
	299.71	318.008	375.96
	290.218	307.943	373.769
	299.987	312.49	331.699
	304.936	330.623	380.325
	290.97	343.329	294.133
	284.105	350.734	299.811
	292.929	297.311	314.576
	290.95	337.5	374.355
	304.426	327.075	351.043
	296.248	327.554	292.428
	284.922	318.229	367.444
	301.013	302.457	341.624
	287.649	331.343	388.643
	298.948	333.823	291.846
	304.144	307.628	308.452
	301.439	313.944	335.07
	285.747	367.545	395.675
	292.382	320.452	331.87
	290.368	344.203	375.424
	291.097	349.928	303.333
	285.016	324.706	377.69
	303.256	330.317	391.81
	308.456	333.171	340.692
	309.683	333.857	312.1
	292.342	305.448	301.999
	304.335	329.45	330.101
	308.21	319.941	335.126
	303.427	318.874	301.638
	288.424	309.85	349.834
	288.51	339.822	353.375
	305.741	308.203	345.158
	303.28	304.001	345.251
	312.805	307.492	354.368
	296.715	332.127	383.164
	305.085	314.726	306.494
	292.688	309.029	311.597
	298.38	322.823	316.443
	310.653	297.588	351.405
	301.387	316.405	409.575
	313.571	312.691	344.345
	318.658	308.176	293.156
	298.754	347.723	339.085
	298.607	334.114	320.37
	299.393	341.127	357.673
	310.462	297.851	356.2
	294.144	319.994	283.71
	314.858	322.31	338.835
	311.412	336.625	345.659
	307.125	314.494	317.443
	292.414	321.909	310.623
	289.148	334.003	315.102
	314.712	315.287	335.945
	289.006	311.052	330.372
	306.25	315.558	377.65
	315.124	329.709	300.29
	312.962	334.685	354.989
	288.279	339.607	332.386
	287.611	322.637	283.346
	305.427	326.846	345.585
	294.143	316.713	288.958
	308.788	317.941	348.399
	313.03	337.758	348.717
	306.963	326.978	300.678
	305.59	314.39	375.665
	284.151	318.827	315.231
	303.409	306.334	344.574
	310.434	344.322	378.222
	300.198	308.576	291.746
	303.408	312.888	333.601
	297.297	334.424	327.804
	315.993	328.307	343.493
	301.741	336.982	334.289
	281.979	313.236	339.209
	302.379	326.605	312.751
	303.11	317.854	405.359
	291.466	316.773	365.87
	305.095	283.905	342.609
	298.454	296.94	349.977
	294.229	333.851	335.265
	304.174	282.082	333.3
	312.242	337.193	362.224
	295.118	299	387.492
	302.504	312.822	376.954
	316.45	326.709	340.557
	289.121	291.781	315.686
	306.321	313.53	310.749
	294.427	334.378	338.403
	302.18	288.1	332.634
	296.115	308.186	323.985
	282.211	318.842	326.022
	305.628	312.475	341.516
	316.107	294.059	336.174
	300.247	317.694	344.154
	297.548	339.572	349.967
	296.265	327.11	340.903
	317.534	339.301	313.795
	291.758	336.45	359.429
	299.033	331.738	307.79
	304.904	301.705	370.75
	302.917	334.853	327.376
	306.123	300.956	345.272
	284.145	328.924	355.493
	299.749	337.284	343.313
	290.107	302.039	355.443
	286.858	322.855	341.404
	296.57	314.815	350.424
	287.433	336.105	361.619
	298.358	306.637	360.079
	304.987	300.15	360.972
	279.831	309.833	307.12
	305.445	287.842	332.977
	291.23	341.738	407.202
	313.372	312.488	357.941
	297.225	299.039	348.535
	286.756	329.404	344.057
	310.942	305.906	357.076
	299.526	307.918	331.324
	304.267	337.802	292.524
	279.694	319.663	289.497
	304.11	315.405	334.24
	309.646	312.2	356.235
	314.714	298.594	360.91
	303.829	328.565	405.633
	297.034	325.427	334.814
	292.625	324.726	329.534
	310.34	294.095	321.413
	286.087	310.781	334.324
	313.156	339.272	383.78
	328.269	311.443	319.381
	289.534	304.656	294.177
	301.945	317.479	287.726
	304.76	323.474	298.435
	302.136	325.457	359.624
	300.417	335.663	362.07
	298.144	334.201	294.571
	292.592	320.57	330.608
	307.52	332.982	331.403
	288.655	331.209	330.705
	283.924	305.074	320.523
	316.744	308.617	366.004
	308.49	324.141	371.54
	297.347	318.382	329.476
	296.334	307.525	315.153
	293.459	327.802	305.597
	304.599	327.761	373.674
	289.237	327.304	298.084
	309.224	341.614	356.392
	295.163	323.605	362.427
	299.419	341.189	290.374
	309.635	347.597	331.835
	298.669	305.306	346.092
	298.184	335.367	351.366
	313.064	325.63	314.269
	282.03	306.918	375.716
	273.799	330.251	346.649
	296.647	339.486	331.508
	312.072	305.956	300.273
	306.732	289.469	348.111
	304.363	320.604	370.572
	302.859	315.294	324.823
	299.837	340.072	326.463
	307.24	281.043	360.529
	301.213	290.328	336.075
	311.456	316.17	350.342
	317.94	317.457	309.88
	306.022	350.504	308.235
	289.506	321	347.439
	310.156	317.931	319.801
	287.724	304.041	412.149
	280.467	331.115	396.065
	294.444	347.309	286.363
	301.14	341.289	341.5
	312.557	324.636	336.743
	291.825	329.623	351.903
	300.978	319.003	287.944
	291.217	312.09	334.802
	298.867	314.685	350.637
	280.806	306.78	323.709
	303.69	310.533	362.618
	320.706	296.382	352.599
	296	295.083	339.73
	309.574	306.231	341.919
	282.163	313.102	321.908
	306.097	309.767	360.171
	294.821	287.271	410.815
	297.268	331.026	321.974
	314.461	332.758	371.093
	305.595	341.611	444.617
	294.699	295.042	391.051
	312.375	308.496	320.424
	331.939	321.087	313.99
	304.545	310.341	326.198
	289.955	307.37	319.311
	290.442	307.746	353.119
	294.388	320.951	387.743
	296.957	323.276	348.923
	300.977	330.157	313.613
	314.025	320.973	387.428
	291.62	346.301	286.6
	302.82	306.669	375.568
	301.097	356.328	376.111
	320.996	315.908	436.601
	294.326	317.183	345.879
	282.189	299.1	356.325
	306.578	350.106	329.165
	297.08	332.905	376.292
	305.709	344.732	343.13
	310.408	324.225	323.392
	313.451	339.319	305.53
	294.632	292.881	317.134
	285.458	326.128	298.441
	301.781	299.846	351.613
	291.921	310.32	312.955
	300.874	330.954	327.547
	297.954	319.008	357.705
	314.821	312.794	313.134
	290.513	318.213	397.742
	308.914	341.099	342.75
	292.162	331.596	315.014
	293.399	307.994	317.348
	291.308	351.339	326.098
	296.047	327.075	329.334
	287.999	317.955	323.459
	292.286	315.633	360.535
	310.859	338.944	382.977
	326.601	331.874	324.326
	289.032	301.623	325.208
	298.139	337.921	385.357
	312.209	325.955	330.246
	302.817	322.599	366.699
	294.575	304.444	354.443
	304.159	341.994	349.101
	314.281	293.575	322.308
	305.38	334.185	299.996
	290.574	308.435	321.016
	294.348	340.145	337.63
	281.17	312.379	340.57
	289.222	289.172	337.598
	300.186	331.946	358.562
	303.364	317.106	373.657
	288.203	307.283	297.379
	319.151	334.279	374.443
	294.143	321.794	373.447
	309.291	324.754	322.735
	287.369	277.899	357.694
	287.18	325.21	319.639
	296.828	304.617	384.776
	315.01	327.513	313.996
	284.676	311.598	353.937
	312.643	340.44	325.006
	295.757	303.292	402.476
	311.197	326.732	324.795
	291.67	319.779	357.151
	299.076	300.252	346.967
	292.059	317.583	330.023
	313.104	319.865	309.617
	311.851	289.954	386.323
	304.183	341.349	311.225
	286.811	319.373	318.426
	293.762	317.299	362.658
	299.956	351.514	332.118
	302.443	334.943	385.772
	294.37	304.29	319.5
	304.155	330.787	346.813
	300.078	309.982	285.078
	304.698	317.071	378.165
	306.426	322.353	331.113
	290.801	289.595	313.339
	295.796	287.467	265.183
	318.06	316.408	327.366
	304.928	305.592	289.563
	298.872	317.444	304.307
	301.528	316.834	378.502
	311.027	313.455	322.922
	286.505	339.314	321.532
	300.254	277.141	331.278
	317.928	320.287	375.291
	317.852	314.033	314.848
	310.229	341.827	325.376
	290.346	341.444	364.339
	315.021	303	324.483
	279.548	305.851	320.65
	297.431	334.767	334.632
	298.935	324.827	361.726
	311.147	338.048	367.64
	311.499	333.129	309.359
	303.815		295.056
	313.925		373.674
	313.035		341.652
	296.581		368.067
	308.914		325.407
	291.122		348.039
	306.992		302.706
	316.831		281.041
	291.504		369.593
	308.673		356.031
	315.825		353.611
	290.81		302.481
	298.218		306.694
	303.456		341.942
	290.009		304.031
	303.312		393.591
	291.309		326.379
	307.572		361.556
	288.38		351.88
	301.583		341.569
	321.531		327.193
	298.297		295.433
	303.428		346.174
	310.015		353.494
	314.662		354.142
	302.397		363.211
	289.513		355.187
	295.971		299.687
	290.738		355.231
	317.109		332.958
	303.402		338.166
	299.866		363.357
	314.764		334.394
	320.471		274.241
	278.704		344.732
	286.475		371.54
	302.722		288.544
	300.169		312.089
	318.071		340.485
	282.662		326.096
	291.618		399.957
	309.426		351.618
	295.054		330.822
	293.244		334.623
	295.912		348.777
	302.677		334.653
	312.473		319.824
	291.227		328.256
	287.517		366.771
	301.982		325.976
	287.069		292.208
	298.401		354.209
	287.468		276.971
	298.074		357.634
	311.054		379.578
	306.301		353.67
	311.424		320.718
	305.513		359.434
	299.338		329.114
	308.667		342.294
	287.143		368.833
	295.633		325.67
	310.414		353.436
	300.427		359.642
	305.957		377.726
	295.899		339.425
	305.736		348.072
	302.244		373.489
	298.528		368.862
	301.851		341.266
	295.382		360.558
	299.984		347.714
	303.231		346.872
	320.521		379.069
	285.789		403.239
	305.943		348.822
	292.679		369.392
	285.353		305.244
	310.233		405.018
	320.746		280.444
	304.51		310.889
	296.973		297.498
	291.083		338.387
	303.513		378.206
	293.131		312.311
	296.101		275.361
	295.156		300.063
	314.416		359.998
	286.543		353.93
	300.891		286.375
	286.521		336.911
	288.855		328.053
	293.231		365.562
	301.996		372.362
	307.708		344.825
	297.927		369.466
	310.528		326.984
	307.865		406.355
	313.235		371.552
	297.738		341.066
	315.515		413.049
	307.308		386.544
	315.543		310.463
	293.213		311.435
	317.678		270.857
	284.105		357.057
	288.446		397.948
	292.079		335.811
	300.347		356.755
	283.159		303.998
	292.588		289.713
	303.02		291.846
	294.673		335.461
	292.648		303.498
	299.831		390.064
	287.083		326.931
	310.746		346.149
	287.309		378.957
	301.069		342.239
	319.165		392.72
	289.243		397.524
	303.301		366.42
	301.894		366.805
	309.291		326.638
	296.614		338.125
	306.094		354.41
	302.089		336.65
	316.885		331.716
	294.678		423.627
	303.143		392.763
	312.604		310.497
	311.587		337.702
	296.976		359.656
	300.011		286.555
	309.696		315.231
	299.792		373.204
	310.281		399.198
	296.862		304.736
	306.275		339.93
	287.968		357.941
	293.418		293.775
	301.851		313.973
	289.989		326.096
	268.836		285.514
	300.81		301.685
	305.478		322.114
	300.771		310.519
	300.837		311.808
	283.615		378.351
	302.854		348.954
	279.454		362.17
	305.823		381.685
	306.737		346.268
	285.81		407.603
	314.115		378.242
	290.234		324.635
	310.395		349.322
	309.954		357.487
	295.634		366.454
	290.245		321.338
	291.215		344.479
	305.339		352.401
	297.447		289.917
	286.723		335.618
	305.301		315.921
	292.101		354.415
	314.475		340.515
	305.599		292.241
	286.317		350.018
	308.249		385.085
	302.581		329.466
	302.526		324.149
	290.886		348.616
	306.099		334.413
	304.068		371.117
	294.948		299.985
	286.747		278.381
	314.226		315.311
	292.18		336.389
	298.442		351.469
	302.168		356.702
	309.818		353.497
	288.331		341.337
	294.525		360.503
	308.151		329.062
	299.993		322.037
	300.53		370.314
	292.301		306.3
	306.806		382.881
	273.629		312.117
	270.835		319.737
	296.64		371.877
	309.257		300.262
	297.473		303.517
	300.943		353.879
	315.788		311.507
	299.851		334.392
	297.062		286.215
	283.044		371.469
	304.537		350.749
	303.304		342.011
	305.109		360.511
	309.266		280.427
	303.221		286.533
	304.468		431.38
	303.042		310.881
	304.064		368.659
	326.735		375.41
	310.25		338.127
	300.411		325.829
	311.588		367.266
	286.53		272.513
	311.974		340.065
	307.239		373.502
	288.684		350.317
	286.86		306.395
	294.836		343.881
	282.967		310.005
	290.718		335.226
	309.92		355.315
	307.735		394.715
	295.962		343.391
	299.436		343.557
	290.321		298.145
	303.673		297.442
	303.1		305.28
	309.89		375.406
	286.948		334.537
	274.702		326.458
	300.365		342.264
	314.409		312.803
	298.14		290.473
	302.305		349.233
	324.161		391.268
	312.945		347.368
	314.886		370.441
	307.285		361.033
	297.02		288.841
	325.223		348.817
	308.814		347.073
	309.24		308.899
	304.198		366.695
	292.948		381.362
	301.105		343.782
	280.003		352.338
	297.947		322.311
	292.6		307.337
	308.922		319.74
	299.255		367.964
	297.273		379.987
	286.884		304.924
	303.818		381.535
	294.8		318.958
	276.985		347.493
	301.197		350.383
	298.516		332.225
	293.427		332.585
	308.648		322.884
	292.824		307.428
	353.644		273.934
	289.262		360.712
	289.262		375.749
	291.848		346.91
	294.563		319.404
	292.888		322.221
	288.85		355.988
	306.75		371.72
	281.846		352.044
	289.961		327.399
	291.156		398.369
	297.712		357.146
	307.505		388.635
	291.555		306.855
	284.917		353.167
	298.614		292.331
	303.641		346.074
	306.238		338.821
	310.307		320.851
	300.447		315.03
	297.936		369.322
	303.612		319.107
	306.959		345.655
	312.224		422.07
	284.281		359.892
	295.796		308.789
	291.277		331.716
	313.277		347.787
	296.287		364.234
	297.962		329.163
	314.345		394.039
	285.324		346.856
	311.991		361.446
	299.05		337.264
	309.655		300.743
	298.466		326.916
	311.999		357.826
	326.154		321.072
	286.827		385.114
	304.772		317.33
	292.791		335.221
	291.403		299.258
	292.811		308.981
	301.32		365.061
	291.145		314.23
	295.22		383.287
	317.653		351.447
	281.697		315.331
	273.238		336.334
	297.618		312.364
	289.133		336.951
	324.922		309.96
	289.93		308.722
	295.24		322.564
	311.762		407.867
	302.007		367.461
	293.504		310.8
	301.639		414.563
	287.289		320.512
	290.049		355.101
	296.246		362.79
	283.633		351.334
	299.412		325.559
	286.519		283.975
	307.101		342.911
	291.025		302.928
	291.128		335.989
	285.477		366.525
	286.645		340.513
	298.558		361.086
	297.09		330.074
	298.103		364.362
	302.929		313.041
	311.991		321.288
	307.003		290.428
	320.152		354.397
	303.569		304.557
	304.345		334.331
	288.042		323.6
	317.06		407.287
	281.263		343.292
	286.254		371.314
	297.545		364.461
	301.601		339.388
	301.522		400.631
	289.927		366.997
	282.215		361.331
	302.321		257.024
	292.298		313.264
	295.316		405.938
	322.856		366.932
	308.845		324.849
	290.148		332.663
	292.372		330.27
	299.892		321.613
	298.547		380.575
	298.019		318.577
	290.944		319.913
	309.766		339.962
	299.239		347.34
	286.105		309.06
	295.223		327.918
	283.324		341.22
	287.381		323.863
	282.064		383.767
	312.232		287.139
	278.864		334.497
	289.522		328.698
	325.393		284.364
	313.1		387.213
	309.46		383.035
	301.705		354.181
	313.124		321.482
	299.283		341.493
	307.984		337.22
	282.547		370.587
	298.504		351.287
	319.648		306.838
	281.878		323.261
	307.008		348.703
	305.214		371.636
	302.314		319.189
	288.791		392.882
	294.107		251.665
	307.999		319.881
	290.21		290.001
	301.141		343.223
	304.964		327.699
	298.471		363.832
	321.754		329.451
	298.454		300.92
	312.495		332.96
	295.091		359.679
	300.242		265.537
	303.906		352.017
	293.409		306.605
	289.332		358.048
	300.688		338.176
	294.977		326.208
	298.182		386.605
	297.482		363.119
	309.694		313.889
	314.512		351.499
	303.337		317.238
	302.331		295.405
	314.313		302.39
	299.235		390.809
	289.341		278.286
	312.276		264.975
	306.529		383.84
	291.91		359.687
	295.255		330.724
	292.529		319.183
	280.738		364.307
	309.887		374.364
	311.685		339.274
	300.487		334.733
	293.534		346.856
	305.85		349.868
	308.338		298.224
	290.422		308.078
	307.666		367.066
	304.928		329.378
	300.477		304.851
	300.319		379.117
	285.344		307.936
	294.783		371.648
	309.183		329.008
	296.416		353.304
	307.514		344.02
	316.943		292.241
	286.789		358.886
	294.377		359.113
	297.929		323.916
	307.475		328.696
	295.131		315.418
	309.801		333.765
	298.889		335.133
	304.04		284.681
	299.928		395.882
	294.281		335.556
	302.213		323.781
	298.212		298.821
	313.685		353.812
	288.349		337.158
	314.719		344.324
	298.799		274.418
	309.989		350.943
	314.457		346.249
	283.497		326.381
	303.794		365.784
	289.032		344.15
	306.653		324.141
	297.573		377.584
	295.059		355.814
	298.043		362.203
	305.248		363.19
	291.83		343.981
	303.288		392.201
	289.586		353.802
	312.465		376.016
	293.552		309.509
	295.197		317.497
	295.418		313.41
	296.515		366.856
	307.612		363.307
	293.494		356.02
	291.209		374.787
	290.254		367.577
	306.355		319.402
	302.256		359.539
	303.416		365.701
	294.069		373.323
	308.14		359.09
	286.826		290.147
	302.529		343.608
	299.479		351.336
	293.502		330.741
	295.992		305.312
	294.7		338.739
	310.726		375.383
	292.704		403.091
	299.602		306.036
	299.586		369.429
	286.615		321.781
	296.437		363.716
	284.349		365.355
	302.251		343.47
	290.464		291.796
	294.112		335.801
	308.446		347.46
	324.788		336.904
	306.176		341.583
	293.934		295.585
	307.636		357.276
	291.745		378.492
	303.115		336.103
	291.061		346.233
	308.595		308.666
	292.965		307.634
	312.018		366.877
	286.909		312.266
	300.937		333.34
	323.507		364.618
	308.617		358.324
	308.294		311.185
	288.955		309.297
	309.584		354.335
	290.749		395.572
	303.263		426.423
	313.946		317.317
	294.435		314.203
	298.709		283.482
	304.203		355.669
	313.95		335.437
	280.037		352.341
	312.677		304.087
	308.521		346.217
	305.822		349.938
	313.393		364.573
	300.003		386.038
	308.496		334.774
	300.339		312.661
	300.369		357.82
	303.652		361.592
	306.901		413.456
	307.063		355.057
	306.101		350.203
	295.749		348.294
	285.725		287.031
	296.65		381.643
	310.525		344.333
	286.383		395.107
	300.297		362.875
	308.528		351.558
	313.525		329.439
	286.513		266.17
	291.464		378.989
	277.926		355.669
	299.29		335.052
	311.558		349.558
	295.074		294.243
	302.778		349.276
	307.043		304.068
	287.757		321.145
	296.133		277.861
	290.488		329.052
	296.01		333.377
	303.807		380.817
	301.036		322.976
	287.799		335.212
	290.909		275.149
	301.225		311.851
	298.839		342.413
	325.53		378.18
	294.159		308.868
	290.713		368.677
	294.985		342.018
	305.636		347.186
	308.266		324.486
	284.191		364.996
	282.263		377.944
	298.359		279.649
	309.209		328.05
	303.571		374.657
	303.218		339.847
	305.825		328.11
	303.794		299.698
	303.194		315.654
	306.581		352.767
	305.954		361.989
	308.115		365.97
	278.508		371.081
	292.796		306.279
	311.921		378.253
	301.535		359.245
	300.957		328.674
	298.973		377.037
	324.19		322.914
	298.636		307.724
	302.627		363.054
	282.814		365.381
	286.081		360.422
	287.636		373.734
	298.893		286.866
	284.699		311.841
	272.77		357.673
	293.591		295.966
	304.259		395.244
	291.126		312.472
	288.235		309.04
	291.916		402.296
	303.113		289.76
	308.928		325.104
	279.422		320.188
	295.969		330.596
	291.415		311.644
	306.232		355.719
	303.912		353.294
	296.276		356.788
	291.432		330.391
	296.126		346.252
	308.097		317.075
	299.157		337.167
	309.097		379.436
	321.861		352.368
	292.858		382.875
	298.793		357.24
	305.463		346.983
	295.156		353.355
	304.27		332.646
	306.067		343.472
	308.621		372.223
	298.263		387.388
	300.306		331.436
	294.723		311.507
	303.657		327.306
	302.961		313.536
	309.526		332.809
	309.844		338.371
	292.285		336.459
	294.915		329.646
	299.788		329.919
	304.713		378.016
	289.533		382.297
	294.905		369.322
	304.452		313.441
	280.493		312.796
	291.112		341.291
	307.89		351.442
	326.297		297.448
	286.932		305.172
	310.895		297.023
	285.586		313.852
	293.866		356.227
	301.988		357.515
	294.389		299.113
	308.469		277.94
	291.604		370.223
	286.988		371.865
	311.546		366.512
	297.291		305.1
	273.238		353.838
	266.449		405.557
	285.818		326.744
	299.632		334.646
	295.134		335.217
	293.861		376.934
	308.838		332.764
	293.468		366.928
	294.619		338.681
	308.247		277.199
	306.319		347.422
	292.641		332.715
	296.765		342.639
	309.495		335.217
	281.321		341.034
	301.728		335.488
	299.259		312.234
	311.733		388.465
	309.493		347.854
	297.165		341.225
	290.749		324.289
	309.919		330.113
	318.381		333.65
	289.301		335.019
	306.681		351.007
	302.981		344.171
	291.825		357.289
	302.019		338.667
	295.661		299.154
	284.893		304.525
	302.053		330.212
	295.645		333.255
	296.215		371.54
	299.453		337.992
	280.477		332.338
	303.624		376.073
	298.18		321.911
	298.556		309.666
	316.088		303.598
	294.271		355.561
	306.841		321.546
	295.475		414.663
	312.163		359.514
	291.162		341.765
	295.876		316.891
	290.679		307.589
	316.545		336.406
	309.05		339.577
	280.574		329.133
	295.433		340.965
	288.038		309.467
	308.697		330.94
	304.009		328.654
	299.026		352.496
	288.963		283.112
	314.698		352.164
	295.979		318.908
	299.405		347.479
	289.311		309.701
	311.466		317.716
	292.396		329.593
	309.753		349.517
	303.68		310.841
	314.078		303.598
	302.22		336.759
	307.813		353.994
	281.733		324.943
	323.9		370.204
	309.53		343.997
	289.468		319.763
	295.079		372.292
	289.692		376.488
	286.398		372.763
	280.599		329.549
	288.825		320.619
	284.377		371.898
	330.622		322.133
	289.71		356.163
	311.173		377.424
	297.996		362.744
	299.511		351.477
	290.957		330.714
	309.341		383.345
	317.89		317.673
	314.051		342.365
	306.513		328.947
	293.911		297.772
	318.619		348.849
	305.448		339.012
	298.924		307.191
	298.528		364.18
	312.443		328.038
	299.921		352.998
	308.036		351.511
	290.193		348.767
	287.58		315.536
	288.109		364.85
	315.664		384.422
	293.887		326.473
	294.287		359.273
	300.603		316.076
	302.919		348.576
	298.825		345.709
	299.305		370.169
	305.598		307.675
	312.906		359.696
	305.401		343.907
	296.957		335.588
	322.448		368.95
	286.791		405.384
	280.153		342.045
	313.059		337.619
	300.174		359.944
	304.883		355.582
	300.345		356.052
	298.263		388.849
	299.775		333.474
	296.716		397.845
	301.587		321.134
	316.503		337.748
	279.141		308.84
	293.784		303.96
	292.669		286.678
	300.068		367.861
	308.625		321.532
	292.156		349.575
	300.573		353.583
	326.225		298.381
	311.716		392.624
	297.159		315.737
	304.787		360.77
	314.256		382.056
	301.186		337.752
	323.114		369.78
	291.557		357.82
	278.046		334.362
	301.901		361.467
	296.467		332.923
	303.249		292.069
	296.037		317.354
	319.669		324.677
	293.022		411.116
	315.576		345.459
	316.45		310.433
	295.032		306.511
	299.35		322.784
	300.541		324.766
	298.593		327.469
	314.103		372.243
	315.661		313.205
	299.449		366.559
	305.851		363.823
	323.423		363.063
	279.378		306.425
	298.054		328.474
	292.421		344.735
	309.743		357.741
	295.115		307.585
	297.084		368.655
	310.187		342.379
	295.988		367.405
	317.89		309.475
	273.238		384.278
	318.754		350.171
	318.369		368.017
	295.253		354.307
	304.072		324.033
	305.265		379.518
	289.818		311.363
	292.414		322.445
	305.179		318.328
	308.615		293.047
	304.198		331.348
	306.701		376.56
	298.036		363.177
	297.366		371.556
	303.17		294.743
	302.183		347.586
	318.623		346.137
	312.325		301.768
	308.152		264.44
	316.744		368.053
	307.245		338.534
	294.215		342.856
	311.082		356.301
	292.758		335.725
	305.4		315.753
	292.803		329.865
	294.778		372.964
	290.828		386.188
	305.11		301.314
	285.532		360.575
	300.322		281.447
	313.575		293.662
	306.466		316.18
	289.235		285.938
	311.844		292.636
	301.305		291.262
	292.261		367.559
	302.862		392.763
	298.944		346.341
	305.554		388.196
	299.948		346.747
	293.725		355.777
	307.762		291.721
	304.289		224.749
	301.366		334.968
	292.839		387.98
	305.764		346.813
	299.342		362.357
	306.958		333.13
	295.248		370.761
	305.853		322.196
	308.877		374.85
	298.9		344.572
	308.105		302.173
	297.989		289.075
	309.852		393.434
	301.29		305.914
	296.728		389.269
	316.476		366.242
	309.356		382.222
	304.643		282.576
	293.338		328.794
	313.921		271.401
	312.229		375.41
	291.148		254.548
	308.779		313.819
	298.041		317.737
	301.32		271.116
	301.378		328.459
	322.066		353.319
	280.674		266.817
	298.771		351.341
	297.217		351.196
	312.127		366.853
	286.824		344.804
	317.069		365.747
	305.34		328.102
	303.139		319.349
	297.157		342.107
	324.036		345.971
	301.727		355.946
	314.343		300.202
	296.183		330.268
	309.666		338.892
	310.882		374.315
	301.625		321.535
	317.38		354.67
	290.122		320.492
	292.066		351.558
	288.368		383.424
	301.563		391.13
	290.219		308.046
	310.056		355.491
	287.765		328.11
	303.142		410.376
	316.633		316.995
	297.935		357.735
	275.179		295.426
	306.735		354.312
	286.285		363.202
	302.957		337.946
	292.094		342.031
	314.904		317.379
	299.514		322.524
	300.476		394.12
	299.766		397.196
	297.331		336.563
	299.655		385.912
	300.42		372.73
	310.875		396.532
	318.071		338.865
	297.535		336.722
	311.182		332.608
	301.749		320.534
	296.445		322.393
	292.722		388.798
	301.893		362.421
	285.424		317.424
	295.295		325.11
	315.955		344.064
	306.046		328.521
	303.439		367.524
	316.079		403.668
	278.674		367.524
	319.674		357.251
	300.822		308.444
	292.402		392.17
	301.649		328.179
	294.357		369.06
	297.887		343.225
	284.148		288.929
	309.226		359.099
	303.52		324.834
	310.218		334.095
	307.606		365.625
	292.966		332.189
	308.734		307.141
	301.254		351.44
	300.238		343.442
	281.214		313.515
	314.302		372.296
	297.863		359.327
	294.983		370.661
	296.798		339.758
	312.883		338.796
	307.284		353.481
	298.956		320.585
	289.139		357.583
	299.262		307.769
	315.743		345.435
	311.222		329.88
	295.648		358.565
	313.25		369.555
	305.568		294.096
	315.825		371.235
	287.702		326.057
	289.487		317.851
	301.522		346.085
	310.17		355.145
	302.571		312.163
	298.191		367.946
	296.981		332.027
	301.678		316.596
	295.907		333.69
	288.904		340.118
	302.211		352.171
	305.088		299.493
	302.017		315.613
	318.25		363.654
	291.448		317.649
	294.603		386.218
	293.805		340.529
	288.933		359.647
	313.043		346.31
	308.775		363.193
	320.866		336.079
	305.072		389.798
	304.862		345.484
	297.017		372.333
	302.034		333.622
	305.351		332.032
	317.206		325.231
	300.221		301.445
	311.443		326.754
	296.177		360.053
	308.835		409.407
	298.132		365.391
	285.662		311.453
	305.444		379.987
	297.239		375.022
	289.457		360.323
	295.804		323.215
	293.608		316.353
	312.815		325.441
	300.886		331.62
[truncated: 1,002 more rows]

## Sheet: generated Dataset III
	Random numbers
Mode #	1	2	3	4	5
	200.084	285.154	324.345	426.028	460.213
	205.94	269.193	389.994	411.422	479.213
	193.262	274.883	386.184	406.643	483.511
	197.923	253.526	364.778	419.599	448.705
	193.065	311.566	365.404	377.775	434.542
	201.744	285.754	354.543	405.46	474.519
	195.039	299.309	353.583	389.203	469.555
	183.865	304.838	335.175	398.96	481.081
	186.117	293.997	323.482	394.044	447.602
	193.238	279.552	337.221	402.577	470.268
	197.124	301.262	327.229	380.738	477.87
	196.275	306.098	366.463	388.929	443.235
	214.562	295.143	352.286	387.296	447.027
	198.246	286.545	334.788	381.508	461.534
	208.761	295.012	373.166	409.848	442.125
	210.643	300.573	344.291	412.783	394.826
	188.026	273.26	342.846	373.768	420.014
	207.739	291.469	380.287	406.362	482.634
	181.48	262.746	345.016	402.172	428.584
	195.254	262.685	354.754	410.705	448.286
	200.11	277.96	353.944	398.145	417.301
	209.266	325.668	337.98	381.42	495.297
	205.313	310.939	358.028	402.961	461.307
	203.648	298.535	348.573	400.599	465.017
	195.79	307.403	339.432	383.482	440.431
	199.029	281.602	371.805	373.608	464.668
	205.519	304.119	364.125	394.64	457.104
	210.97	291.784	358.972	414.881	444.554
	213.75	310.714	358.621	425.223	460.509
	186.35	303.294	347.478	413.855	436.674
	199.752	252.69	330.433	399.568	408.334
	196.087	297.331	364.692	398.368	440.005
	202.853	314.653	357.662	412.75	433.14
	204.313	303.884	366.079	376.586	432.48
	196.847	289.591	370.996	411.253	462.438
	211.56	314.796	362.772	402.876	457.405
	193.248	307.798	399.765	405.111	420.345
	206.348	226.635	363.504	406.392	471.244
	193.742	326.313	376.521	406.269	471.801
	207.066	266.685	369.371	411.946	462.409
	196.96	295.299	373.407	395.704	452.293
	204.639	294.163	352.212	386.776	481.882
	197.342	302.461	337.331	418.435	431.861
	203.726	298.382	362.043	388.692	456.571
	199.993	322.286	337.513	382.712	461.129
	191.917	302.099	376.58	401.824	481.416
	199.971	293.607	377.237	420.411	457.441
	190.128	293.891	374.273	396.64	445.78
	205.822	278.116	338.153	383.436	455.167
	199.625	282.649	366.024	413.966	441.239
	188.86	305.436	379.513	383.673	437.896
	185.664	296.597	359.013	406.518	450.169
	215.504	317.551	345.836	392.387	451.008
	205.699	297.125	345.281	391.173	445.862
	198.638	314.85	345.227	400.021	444.619
	187.199	264.005	328.66	401.009	439.138
	182.329	283.099	350.062	401.313	479.138
	205.467	284.368	324.384	389.779	423.887
	190.893	364.68	366.436	396.386	477.221
	179.235	303.338	331.117	370.449	451.259
	188.682	292.59	355.144	398.487	470.145
	192.811	291.092	322.937	378.206	439.256
	191.033	297.97	361.216	402.566	448.423
	194.236	283.75	355.219	392.113	444.942
	197.282	280.154	359.171	391.97	435.475
	203.9	290.834	332.872	408.453	448.758
	191.844	296.555	361.376	412.298	492.454
	206.101	320.671	371.688	395.963	409.844
	201.067	287.803	323.085	376.402	437.074
	203.38	315.189	372.927	387.913	461.465
	194.065	269.957	353.105	387.95	445.341
	202.353	329.133	396.792	406.406	433.968
	198.159	283.132	382.386	423.766	453.474
	199.544	280.79	352.696	405.825	418.769
	198.085	292.742	341.775	359.248	476.795
	198.653	307.209	361.679	408.645	421.265
	209.289	290.13	360.757	385.737	477.774
	211.999	261.631	388.486	412.266	452.774
	183.343	292.822	379.025	385.585	409.457
	192.989	296.221	344.064	390.141	458.212
	215.555	256.686	362.917	373.693	438.352
	200.575	298.548	333.114	452.841	442.676
	204.915	281.239	380.875	393.378	423.288
	187.374	274.87	352.726	410.957	464.055
	204.196	331.147	345.456	400.15	450.049
	198.923	317.968	358.868	405.703	470.975
	200.104	313.641	364.814	383.691	450.06
	181.152	306.248	354.069	398.021	453.014
	185.793	292.995	350.171	372.793	452.521
	204.85	295.252	350.906	406.37	467.602
	192.426	262.375	339.503	391.946	466.133
	189.936	314.134	394.823	390.25	480.59
	194.807	309.502	351.436	376.294	471.95
	207.825	290.86	370.61	393.891	453.394
	210.924	296.533	357.929	408.783	459.71
	206.637	313.136	341.372	401.536	486.74
	189.555	284.223	368.599	409.533	456.443
	179.307	276.94	376.74	380.604	449.535
	218.867	288.034	380.171	419.786	461.601
	201.162	279.991	374.012	379.484	476.683
	204.217	273.453	332.638	396.565	438.669
	211.787	287.662	341.763	393.304	435.046
	205.635	275.591	362.537	431.577	447.375
	204.906	268.128	353.655	376.362	472.53
	184.762	302.248	351.983	396.693	449.329
	197.02	294.764	362.466	364.129	454.432
	201.305	301.097	343.038	400.988	433.62
	207.49	309.515	384.732	407.552	446.21
	187.404	292.39	385.274	405.002	439.595
	186.639	274.984	366.334	388.095	418.118
	208.579	295.66	360.647	405.716	437.749
	194.819	312.01	365.596	385.605	459.048
	197.662	312.703	337.092	400.207	450.141
	193.279	294.082	369.623	386.866	433.739
	211.719	291.749	386.538	395.554	435.995
	187.754	298.701	344.414	402.032	451.744
	208.174	299.77	391.606	413.437	436.753
	215.494	292.896	352.245	384.982	461.921
	198.788	322.777	366.951	421.074	471.14
	217.206	318.154	360.758	389.603	437.913
	188.464	306.371	364.147	433.517	432.12
	203.48	301.511	358.537	399.387	427.217
	196.695	303.535	368.326	407.835	455.126
	215.043	299.095	365.115	412.146	471.997
	205.758	286.875	353.465	389.485	437.173
	188.575	273.331	347.596	395.789	463.61
	201.872	302.963	355.335	420.537	467.618
	209.852	294.94	356.419	401.104	466.028
	209.833	279	366.704	393.373	432.573
	189.281	304.29	354.629	415.726	477.251
	208.355	287.549	362.891	397.793	432.144
	190.786	307.204	358.745	420.154	458.468
	195.04	301.884	406.246	385.146	430.816
	203.585	298.053	354.219	415.464	455.996
	196.263	291.683	376.634	409.303	460.202
	217.83	315.794	387.821	424.031	461.868
	208.042	306.875	330.428	380.793	439.316
	189.058	313.189	350.409	403.648	463.43
	207.169	287.402	356.412	408.025	456.738
	214.142	280.889	340.126	406.478	448.609
	205.319	300.7	344.787	387.549	460.64
	224.247	297.722	360.105	426.512	443.094
	200.574	313.524	348.751	384.375	482.623
	195.63	324.873	393.686	367.515	421.501
	197.716	311.751	352.118	386.744	456.231
	184.156	328.932	393.521	406.895	404.47
	208.119	293.289	396.858	408.245	458.401
	186.481	367.544	355.355	375.61	441.572
	202.707	292.319	365.037	396.757	455.26
	202.156	310.738	364.856	401.162	479.866
	193.852	300.448	338.593	422.061	412.438
	191.255	312.89	355.383	420.484	475.875
	200.123	323.448	368.202	405.783	474.554
	209.478	279.668	349.936	386.351	441.221
	184.223	281.136	344.683	397.664	490.087
	194.336	290.805	360.131	396.438	461.013
	209.005	302.611	342.597	420.711	426.867
	191.505	297.471	382.111	410.501	483.043
	207.621	306.844	369.672	411.182	465.273
	198.337	267.457	356.218	405.592	439.504
	185.655	303.893	401.14	386.355	475.626
	198.061	273.278	339.35	419.134	437.388
	206.14	299.979	370.3	418.056	393.972
	206.988	287.71	372.744	406.122	473.484
	195.765	330.325	346.073	386.926	449.067
	202.503	306.045	357.592	395.65	445.346
	197.022	283.496	351.416	417.153	456.635
	188.002	229.545	358.091	393.889	451.589
	207.003	269.952	332.725	388.262	415.23
	200.763	308.805	375.462	371.928	460.913
	216.356	298.345	357.543	422.853	474.726
	199.214	310.939	375.626	407.396	432.325
	189.075	285.039	373.276	438.235	443.13
	194.352	263.81	361.888	428.046	466.311
	196.506	312.776	352.934	382.434	440.779
	187.013	270.289	373.136	407.479	431.847
	212.261	316.292	382.055	405.834	413.91
	196.401	322.974	344.805	369.505	465.285
	197.918	281.702	348.863	416.891	450.695
	195.032	280.954	359.249	413.6	469.56
	200.883	288.756	377.315	418.011	469.784
	196.132	313.51	361.12	390.751	464.121
	195.982	282.791	362.895	419.83	448.768
	209.14	264.86	364.245	399.458	447.437
	191.658	296.352	333.025	386.698	457.338
	201.636	306.469	358.003	400.555	450.703
	203.288	266.556	380.441	399.662	467.884
	198.251	326.229	352.396	396.862	409.405
	191.332	333.688	385.736	395.801	408.959
	198.962	300.007	353.756	411.138	459.713
	195.722	305.26	360.116	402.759	438.613
	191.391	275.144	310.086	392.139	458.74
	188.98	301.687	353.935	392.555	455.534
	194.693	317.501	352.672	397.692	419.613
	205.602	311.745	369.893	417.747	489.968
	205.167	267.119	372.173	405.826	436.099
	206.791	301.005	368.267	411.938	438.211
	219.974	288.78	375.648	393.529	456.774
	197.188	290.667	400.597	399.034	452.493
	203.192	276.105	351.754	391.747	461.225
	207.755	320.312	355.827	417.659	466.03
	196.968	295.398	346.017	387.892	451.736
	213.185	308.64	334.032	411.618	406.84
	193.984	330.305	369.474	393.725	463.681
	186.091	318.911	363.549	400.619	431.484
	191.581	273.007	342.553	424.854	401.226
	212.41	326.053	373.723	406.687	452.954
	189.641	328.875	345.438	382.593	479.708
	198.698	281.723	357.641	394.748	434.062
	202.791	315.958	366.344	377.332	444.472
	204.012	292.347	351.459	403.336	439.544
	195.565	300.376	339.785	423.098	465.68
	190.328	348.91	377.176	388.175	467.746
	205.748	309.687	370.792	406.042	475.431
	199.214	306.104	352.057	389.859	441.183
	205.646	325.208	352.219	368.812	460.325
	210.573	339.803	351.433	406.618	452.429
	190.81	271.164	362.943	400.826	460.343
	195.745	268.719	342.807	436.821	437.014
	211.175	323.74	391.129	406.557	452.405
	202.554	313.566	352.615	395.305	415.714
	212.97	306.353	373.955	401.259	473.419
	200.409	303.636	369.515	390.029	474.335
	201.522	300.21	369.485	422.875	455.297
	215.879	297.488	358.54	405.234	439.406
	192.675	309.849	346.535	425.629	459.688
	202.425	291.588	345.104	388.846	434.12
	205.015	258.469	369.56	409.717	460.474
	205.908	296.613	377.689	405.31	433.344
	200.656	289.194	350.391	416.562	458.075
	196.675	297.681	362.972	390.328	451.156
	206.868	271.798	364.404	416.794	438.198
	195.458	293.92	341.214	381.942	454.343
	200.936	341.387	363.893	392.666	433.735
	195.834	268.614	356.19	424.723	442.686
	199.406	301.051	371.518	408.931	444.284
	196.613	302.924	337.172	407.32	451.139
	199.819	278.166	344.354	396.309	430.687
	186.193	329.2	353.319	402.518	450.144
	209.218	308.697	340.985	390.78	472.934
	195.892	301.138	369.723	407.829	457.181
	194.454	246.421	356.95	422.65	463.001
	195.085	275.875	386.87	409.656	468.331
	220.629	303.152	343.414	372.175	427.689
	193.119	269.183	352.576	412.615	477.522
	205.408	340.769	347.972	410.577	446.484
	210.073	306.648	361.556	365.162	453.985
	200.63	260.006	360.288	403.982	494.691
	207.006	307.181	317.511	378.447	461.857
	181.909	295.334	338.449	400.851	467.253
	195.686	312.229	377.911	389.17	469.892
	196.909	330.993	354.046	401.424	425.964
	216.234	278.324	367.514	454.168	472.224
	183.965	299.321	367.417	422.245	470.46
	230.086	316.774	403.239	396.377	467.062
	206.853	311.274	368.877	371.31	452.285
	186.321	280.636	311.779	434.737	497.002
	205.915	297.952	381.441	388.206	442.856
	189.15	295.293	341.095	417.758	429.896
	205.752	286.106	326.672	392.702	433.262
	201.817	311.687	369.499	415.153	445.311
	200.712	313.415	342.121	423.158	437.945
	206.038	301.459	362.749	404.203	444.408
	201.091	293.232	405.707	386.322	498.869
	200.329	299.477	354.672	415.455	454.504
	211.735	282.091	379.375	412.563	457.557
	210.59	299.517	379.481	392.751	450.68
	199.942	280.568	309.041	399.621	455.202
	220.483	303.367	353.129	414.384	437.585
	198.868	343.907	378.129	403.824	468.838
	195.197	307.666	367.585	388.65	470.705
	192.42	262.96	334.905	382.359	436.847
	199.486	321.825	355.172	423.426	466.041
	213.5	307.361	366.414	372.576	450.468
	186.936	292.706	344.671	394.614	416.879
	196.982	327.984	365.538	389.799	415.598
	204.476	350.373	365.915	397.724	416.31
	210.927	293.862	362.418	397.171	476.085
	185.449	285.085	334.741	419.049	480.679
	204.855	308.387	367.385	394.844	443.213
	210.974	330.762	372.583	391.5	437.627
	200.733	290.457	360.648	382.193	459.011
	204.82	285.687	384.535	406.398	434.094
	180.202	316.282	371.121	422.27	467.244
	194.715	284.548	367.49	411.855	455.846
	218.795	262.456	386.188	405.016	439.655
	210.977	310.548	378.318	391.061	422.689
	207.606	312.631	375.246	378.91	453.656
	208.463	329.424	370.681	381.135	459.005
	194.735	306.713	351.479	390.533	440.71
	174.903	307.622	372.893	425.097	449.557
	181.307	318.544	351.19	391.349	400.165
	207.672	291.568	375.256	419.883	453.259
	208.331	265.01	330.56	391.74	463.097
	193.865	306.446	348.722	402.42	467.271
	209.054	346.497	382.09	394.868	430.603
	188.511	294.677	347.541	421.01	482.629
	195.308	305.272	382.942	396.603	454.555
	219.156	298.468	334.529	419.121	441.871
	182.508	305.114	370.9	413.062	487.186
	184.607	326.688	379.884	406.982	476.26
	213.285	311.6	372.002	403.896	472.02
	196.776	269.273	332.537	408.849	401.131
	193.303	288.582	343.551	407.648	411.893
	198.326	307.656	349.36	391.075	431.678
	179.41	305.52	345.999	375.335	442.896
	203.209	306.509	359.053	405.245	443.746
	214.705	282.553	364.962	390.736	464.849
	200.12	282.91	359.746	393.906	460.744
	193.803	327.726	359.349	391.319	430.42
	190.454	303.602	366.932	391.188	478.714
	197.766	304.558	403.937	398.301	452.743
	207.691	316.547	345.395	379.889	445.082
	186.467	287.941	333.946	386.773	414.707
	196.423	295.748	369.537	418.141	448.916
	189.504	282.305	353.383	391.6	462.959
	211.471	239.388	366.704	406.497	406.639
	192.814	299.089	384.714	379.112	446.45
	202.54	320.755	360.716	411.12	457.014
	197.836	274.88	361.296	404.924	445.196
	222.373	294.477	355.703	404.619	444.391
	200.522	299.886	357.548	397.276	458.574
	207.313	296.707	362.708	408.281	429.109
	190.475	324.255	349.065	380.271	446.045
	219.946	278.466	344.993	409.641	474.26
	204.639	319.858	325.485	397.769	456.14
	192.046	342.103	372.338	413.411	426.353
	190.859	299.335	351.24	403.545	473.885
	202.462	312.025	382.279	377.755	470.171
	208.392	305.033	358.665	385.68	464.226
	187.831	279.94	324.016	418.015	412.327
	186.429	304.536	350.942	395.536	435.455
	213.592	302.29	370.274	394.947	441.525
	191.749	310.68	388.158	389.762	457.076
	198.732	290.503	369.438	412.232	435.749
	201.986	284.711	348.434	374.842	462.941
	198.171	312.764	341.228	412.542	447.006
	191.215	304.143	327.967	424.872	472.238
	198.125	276.987	356.609	420.756	444.344
	194.843	260.975	357.673	392.327	460.814
	216.949	341.691	348.761	382.45	468.156
	200.788	326.103	351.097	409.538	455.225
	201.32	339.401	369.825	385.888	470.386
	205.138	275.627	353.759	376.374	473.575
	207.326	302.336	328.205	386.529	439.16
	190.452	301.549	320.043	419.225	454.463
	192.737	313.884	375.025	406.182	476.583
	196.737	326.309	370.284	402.931	437.507
	183.746	294.805	357.768	433.191	440.186
	219.075	292.2	353.655	400.509	463.735
	187.338	339.444	327.872	398.145	404.075
	192.691	323.752	322.006	389.496	447.547
	191.473	305.633	379.442	379.594	436.285
	220.258	277.62	335.569	392.834	442.199
	212.852	316.485	351.849	402.874	445.947
	217.046	304.956	374.863	409.082	487.876
	217.352	325.509	359.907	406.081	422.849
	183.337	274.332	362.502	407.374	483.967
	190.793	346.406	381.092	408.344	454.9
	179.121	329.437	389.54	377.063	464.255
	179.634	300.916	360.866	424.169	448.745
	194.554	290.378	347.646	395.464	463.349
	202.593	293.596	386.161	404.253	406.295
	213.064	328.962	350.088	398.129	442.578
	222.652	291.979	360.264	397.781	425.84
	192.579	304.371	379.897	384.831	476.777
	189.255	311.762	359.889	413.973	453.436
	204.179	281.395	374.898	390.284	453.788
	195.941	294.528	377.429	400.325	426.534
	180.949	261.65	380.324	433.366	446.033
	214.396	310.923	392.613	407.96	493.186
	199.067	274.16	364.744	380.762	446.85
	197.273	303.431	375.462	412.396	476.419
	208.256	330.005	369.246	432.331	475.077
	183.057	326.959	359.917	390.386	465.447
	195.24	269.525	349.952	395.803	440.825
	206.774	329.235	390.766	385.745	432.019
	193.696	276.874	358.084	407.667	470.38
	186.425	295.189	334.256	419.296	417.862
	202.657	313.806	357.166	392.204	479.831
	196.557	285.18	357.559	399.571	437.665
	209.395	295.854	356.057	422.934	431.746
	204.463	335.541	346.407	401.233	458.035
	201.963	308.516	333.514	400.693	463.919
	203.562	267.752	386.224	425.501	442.86
	194.611	294.294	393.678	413.689	440.511
	207.992	295.741	339.663	383.279	468.651
	199.697	279.032	385.89	407.484	438.03
	204.429	288.521	376.134	395.541	450.131
	195.115	267.847	360.24	381.999	428.753
	191.352	283.011	349.462	390.355	428.494
	199.969	328.231	340.649	363.156	428.166
	189.398	284.08	353.047	381.305	425.424
	208.625	309.167	375.448	404.959	416.181
	204.628	304.742	350.858	402.748	407.73
	182.125	296.768	354.665	411.427	443.972
	212.779	271.682	353.986	415.416	437.257
	197.372	289.366	353.957	409.174	468.142
	198.82	312.764	342.289	416.365	464.241
	206.403	249.878	385.168	397.922	446.267
	205.704	288.273	344.136	392.689	475.468
	190.593	282.501	355.312	407.323	446.666
	198.998	324.444	350.991	405.837	439.756
	203.859	276.27	369.131	422.044	462.738
	195.965	272.125	360.094	412.219	394.621
	206.223	323.39	370.354	437.618	429.227
	211.671	249.02	330.176	417.242	454.311
	209.607	317.964	387.21	407.81	455.323
	194.872	272.618	369.487	402.161	441.882
	212.37	322.318	357.216	392.169	436.327
	202.753	280.521	369.042	407.106	471.164
	181.446	303.871	350.77	399.723	440.233
	200.094	284.791	361.404	393.252	431.762
	220.654	314.146	365.47	384.063	426.864
	178.615	320.826	368.249	418.396	462.087
	201.983	303.934	341.15	379.741	498.241
	190.829	304.566	359.116	403.269	473.72
	188.421	325.875	370.75	381.41	443.74
	205.796	307.086	351.703	382.044	427.269
	189.58	314.083	379.216	370.63	432.332
	192.212	322.672	375.852	374.762	476.351
	197.767	284.379	341.749	403.152	419.544
	205.015	290.18	354.028	382.678	453.453
	201.762	304.816	381.735	407.356	416.699
	196.756	308.159	366.386	365.128	414.271
	196.786	294.409	365.976	411.655	424.646
	199.511	332.315	390.613	396.93	416.169
	195.121	339.306	357.582	406.22	452.557
	197.829	296.383	394.158	423.843	441.797
	203.939	266.4	369.671	384.534	478.511
	208.242	344.237	343.703	404.132	443.619
	209.481	274.833	356.193	410.185	470.399
	206.47	298.632	337.23	370.401	443.093
	194.585	274.163	345.098	416.494	428.82
	193.973	319.893	389.069	402.996	471.271
	197.149	318.588	359.751	403.736	447.471
	199.725	302.702	349.568	423.738	461.199
	201.222	325.245	379.023	400.72	488.394
	204.942	265.399	342.619	362.22	478.801
	202	287.505	339.708	390.483	503.612
	204.129	303.515	329.15	410.485	416.968
	202.662	292.814	382.445	408.901	433.91
	197.238	299.787	335.021	389.041	443.891
	188.308	286.091	348.174	408.488	437.688
	195.135	255.494	340.28	376.516	475.961
	189.498	312.032	387.645	408.241	441.005
	193.194	319.886	373.293	375.605	431.107
	189.385	288.295	353.721	404.317	452.104
	195.871	299.947	356.482	389.654	483.575
	189.587	273.431	382.38	405.133	435.54
	212.219	298.072	361.668	396.903	449.834
	202.574	309.877	388.968	392.186	459.966
	210.785	279.182	368.121	386.386	456.053
	208.966	294.206	344.138	409.497	482.416
	200.347	282.664	353.092	404.643	442.688
	217.7	305.974	377.873	396.214	425.283
	207.272	275.292	368.04	370.576	452.984
	184.869	331.533	338.254	432.355	435.039
	184.132	284.651	390.234	425.793	444.765
	209.967	296.6	359.913	422.294	434.563
	198.908	341.016	360.374	399.677	447.259
	199.43	290.923	361.517	395.614	431.061
	221.477	285.997	376.928	396.982	468.296
	206.142	294.585	371.116	394.428	490.107
	193.824	297.719	359.75	394.678	437.491
	186.643	302.906	374.068	404.22	464.576
	200.338	294.237	367.088	398.355	439.5
	199.487	344.361	387.578	397.907	458.773
	204.341	328.364	364.384	399.507	422.501
	220.071	296.116	406.435	380.304	435.184
	200.533	335.026	357.386	392.171	431.93
	204.684	320.44	353.373	395.895	449.459
	205.478	291.649	374.233	380.153	457.889
	222.136	340.199	367.782	389.964	382.086
	215.206	300.625	392.721	422.96	425.222
	203.112	308.169	354.882	376.854	464.777
	208.281	278.147	346.394	405.809	463.3
	201.726	332.509	371.129	432.704	486.139
	212.137	288.488	367.639	387.614	467.239
	218.174	334.418	359.575	411.863	445.349
	194.7	298.158	368.85	381.142	467.552
	186.427	279.773	385.267	383.225	452.062
	197.476	301.995	368.722	379.826	436.42
	208.101	284.789	369.55	404.666	472.562
	177.387	300.317	339.281	409.295	451.343
	200.599	307.026	369.274	350.8	444.462
	213.138	321.577	344.879	409.069	473.086
	191.027	282.014	351.164	398.849	457.631
	182.774	284.791	373.224	397.15	511.023
	220.193	305.242	362.358	406.504	458.309
	196.386	321.682	367.346	384.502	457.28
	176.717	312.059	370.068	424.564	491.701
	187.573	284.931	369.88	406.117	432.201
	211.635	326.291	385.611	386.05	498.918
	193.035	296.802	340.89	392.63	429.944
	180.614	291.085	392.557	398.66	460.076
	208.546	275.62	351.275	424.626	440.476
	194.621	279.983	361.476	392.184	439.828
	192.788	254.535	359.151	396.595	462.241
	176.985	295.393	337.956	393.654	453.322
	211.468	262.447	356.963	377.647	468.797
	194.376	281.407	356.9	372.998	440.832
	209.287	321.257	347.554	377.003	456.819
	182.033	300.962	372.331	397.265	462.015
	224.61	313.756	372.751	412.081	448.514
	203.887	323.638	360.418	398.306	465.79
	203.821	344.542	352.571	393.687	464.419
	201.645	313.929	390.262	385.106	474.81
	187.781	265.385	349.997	399.008	456.372
	179.504	291.674	373.387	381.618	454.194
	210.837	309.841	350.595	386.812	419.645
	200.352	291.329	390.808	393.362	437.557
	212.179	303.701	347.545	389.507	459.244
	204.849	271.003	341.848	404.426	467.3
	193.59	281.965	392.458	393.579	420.676
	215.809	309.326	374.586	404.656	402.698
	193.176	285.919	356.105	374.523	410.828
	185.293	291.197	343.156	403.07	449.822
	200.493	299.278	368.453	378.127	429.397
	200.797	260.241	348.958	389.972	454.363
	201.872	270.54	349.316	395.779	463.624
	193.045	296.088	341.278	401.557	449.673
	193.192	336.237	369.966	382.29	455.674
	199.806	317.434	356.311	404.041	449.041
	202.587	303.235	377.219	368.921	464.586
	197.328	320.093	352.79	375.541	424.225
	191.62	308.159	393.124	425.069	443.732
	185.847	324.916	380.439	392.926	448.407
	200.228	312.646	361.953	393.008	437.407
	204.414	287.79	372.627	403.448	468.814
	197.474	321.046	373.075	408.929	443.309
	196.085	328.587	348.324	406.717	450.862
	193.529	306.582	350.988	409.552	409.395
	194.013	279.75	379.773	397.737	501.985
	198.787	341.963	370.804	389.905	432.325
	195.602	315.258	338.469	409.726	487.271
	205.723	304.431	377.414	431.138	479.791
	193.087	254.33	334.252	386.514	456.853
	210.067	292.148	359.397	383.081	437.844
	193.639	300.232	353.583	385.603	479.621
	201.816	271.669	353.271	392.354	487.356
	208.701	273.534	346.859	349.674	430.802
	199.997	311.94	355.476	400.214	440.88
	182.861	307.998	378.313	446.895	447.862
	202.565	290.958	335.61	405.502	470.12
	205.941	305.375	379.588	395.533	447.408
	197.063	292.847	378.478	400.553	477.01
	201.625	295.258	327.535	398.71	454.381
	194.617	302.788	351.832	417.157	417.542
	200.482	274.778	361.147	398.714	460.88
	197.854	294.997	352.255	423.879	427.243
	185.67	294.622	352.432	383.503	452.983
	197.239	276.694	363.431	361.043	431.628
	179.848	285.293	320.605	403.675	467.479
	199.735	288.932	326.081	383.606	447.166
	192.931	308.196	337.428	393.207	455.373
	195.727	289.554	367.674	402.065	468.492
	187.173	298.526	368.324	392.931	462.659
	212.453	279.428	383.882	406.593	427.81
	181.321	305.439	379.887	386.751	449.098
	191.709	262.075	344.532	420.288	478.144
	176.952	266.35	367.991	396.847	428.18
	211.533	310.963	339.262	414.791	471.851
	189.119	294.675	374.001	395.636	413.305
	188.66	293.605	348.983	425.2	446.172
	193.878	307.254	355.336	386.562	443.967
	204.345	313.267	376.385	399.242	459.921
	180.528	307.459	382.593	409.541	429.977
	206.31	256.378	382.995	408.14	445.553
	198.592	273.087	386.711	402.706	452.905
	206.348	309.22	393.176	385.632	490.944
	194.938	325.523	343.113	411.321	439.564
	203.871	300.249	395.597	393.359	462.27
	207.345	309.723	369.324	394.4	428.039
	201.093	284.101	358.545	392.442	458.487
	202.213	311.01	382.877	403.104	483.216
	202.106	306.24	347.676	387.278	454.404
	176.786	289.237	344.813	364.972	471.845
	202.334	310.092	336.21	384.343	481.856
	198.589	315.713	356.114	415.566	429.632
	182.487	303.025	342.865	395.392	420.165
	199.106	323.475	331.672	397.111	472.975
	184.177	273.56	359.205	391.547	447.447
	204.457	272.715	374.711	401.512	470.548
	190.816	286.966	334.412	390.518	466.233
	200.165	307.262	342.356	381.338	450.534
	206.913	286.397	376.46	405.283	453.624
	199.656	289.033	356.053	376.812	441.564
	210.519	307.5	361.506	405.858	454.319
	202.426	295.274	345.433	377.521	446.332
	207.128	290.514	353.537	397.956	482.221
	208.725	300.839	320.344	395.269	451.812
	196.461	273.774	351.268	377.581	415.318
	189.243	295.848	354.923	440.939	424.779
	198.362	261.328	357.931	394.116	397.771
	195.08	311.607	347.13	422.878	468.341
	216.088	319.07	382.884	402.971	435.548
	188.926	282.873	362.035	422.214	420.31
	189.221	311.301	347.125	369.911	456.546
	196.651	309.333	344.809	415.58	482.78
	201.649	305.966	381.655	420.213	444.938
	217.212	306.033	361.927	371.835	447.565
	198.915	311.56	365.738	398.686	443.96
	201.802	337.22	338.359	387.319	457.297
	219.411	299.301	347.376	383.478	443.54
	193.9	323.176	341.742	405.865	437.441
	189.033	277.762	374.281	396.389	479.392
	217.819	317.329	360.499	418.827	442.848
	203.528	314.969	373.994	408.06	436.459
	197.11	298.242	347.295	394.433	435.514
	202.813	298.067	371.53	420.041	460.072
	203.873	284.813	332.422	359.248	450.769
	200.578	287.784	374.894	383.003	419.663
	181.535	321.654	359.408	360.838	436.623
	195.217	283.453	346.823	407.824	452.16
	217.086	296.049	363.344	420.634	441.859
	194.181	314.248	346.409	377.249	491.529
	214.126	266.771	360.845	404.788	449.149
	203.16	326.599	362.888	387.818	459.095
	206.637	313.532	340.779	392.089	474.37
	211.002	311.541	349.947	381.114	469.211
	178.755	302.416	365.937	385.49	433.654
	203.976	311.222	359.93	421.031	406.959
	188.132	283.284	328.896	388.156	422.017
	187.985	297.289	395.234	373.345	452.19
	213.95	274.304	387.21	414.328	445.469
	207.01	327.638	387.103	361.24	493.761
	185.755	318.534	352.496	392.934	458.207
	195.641	298.178	350.698	417.826	435.139
	193.511	308.336	346.332	382.167	413.604
	215.874	305.356	358.96	412.967	442.097
	197.098	336.771	374.638	401.746	451.57
	196.819	294.109	372.158	398.005	443.003
	200.61	323.867	349.837	390.108	426.289
	181.648	322.187	363.819	386.5	442.127
	192.053	314.994	331.945	386.956	457.749
	195.466	273.442	373.26	408.767	485.681
	192.089	310.588	426.028	384.724	464.901
	209.525	306.062	356.443	390.62	465.54
	207.233	316.408	371.431	411.989	408.98
	192.408	299.595	374.083	416.572	434.135
	205.964	284.551	391.69	402.238	466.953
	185.469	305.136	337.44	404.892	480.693
	200.9	280.805	349.054	407.175	451.936
	215.719	305.544	363.519	380.266	454.003
	211.793	301.489	387.124	401.498	453.757
	199.271	301.661	358.578	397.652	456.928
	196.026	286.708	349.016	409.818	459.812
	205.037	291.055	359.639	388.044	437.474
	200.518	306.416	383.962	433.545	448.766
	202.022	351.384	325.195	403.555	462.194
	209.031	275.601	347.799	376.137	451.198
	192.563	302.008	351.268	381.635	468.306
	180.892	271.064	327.653	390.781	449.567
	209.353	267.089	349.506	395.658	446.596
	198.639	314.943	352.136	377.755	437.576
	193.257	236.606	349.764	430.567	436.915
	192.64	304.378	347.203	407.764	458.56
	198.286	278.551	324.364	408.687	432.097
	214.547	308.504	390.393	376.346	452.994
	184.45	307.786	339.342	401.581	460.992
	201.651	280.348	372.643	427.541	458.354
	201.469	289.42	376.103	396.804	496.885
	211.984	277.088	336.223	393.085	471.743
	223.887	311.074	359.238	378.133	469.488
	213.762	332.923	357.428	388.473	438.556
	197.577	281.267	347.846	405.716	500.62
	204.366	295.14	328.957	373.244	434.79
	203.697	289.51	369.907	399.516	507.795
	181.192	299.055	326.816	419.502	433.198
	202.028	335.622	346.168	366.796	457.717
	196.78	266.413	349.831	383.796	473.711
	198.917	325.735	354.193	391.719	474.166
	214.64	297.284	347.543	374.242	452.579
	200.466	310.756	374.632	391.725	462.774
	206.169	273.438	359.481	386.384	438.814
	203.868	295.142	356.484	405.995	457.382
	191.523	307.818	386.161	383.925	473.86
	191.751	263.912	379.368	396.791	462.216
	182.318	336.143	339.971	401.405	418.793
	185.324	267.393	354.662	396.932	432.855
	202.318	291.23	333.059	392.546	428.47
	178.181	324.46	348.111	407.62	493.456
	207.53	299.007	378.145	417.611	464.82
	217.986	265.44	361.142	391.119	442.503
	209.385	297.213	387.137	413.06	417.403
	215.095	283.092	357.368	412.465	398.645
	184.614	322.64	385.102	393.585	473.763
	191.977	272.35	354.581	425.342	426.928
	227.989	279.773	340.29	406.217	442.563
	216.275	276.764	358.446	402.023	442.22
	203.424	285.468	337.988	387.808	458.982
	184.745	309.052	361.806	405.326	447.228
	200.267	274.974	381.197	399.344	461.212
	211.332	318.768	350.952	379.97	445.639
	198.85	289.87	343.502	408.183	448.373
	212.655	294.731	337.401	398.17	439.608
	215.003	308.521	344.944	386.625	453.261
	197.825	292.405	351.028	393.688	460.95
	204.006	342.475	348.008	401.793	448.119
	180.718	348.819	371.659	389.594	454.434
	204.672	317.991	358.234	408.854	457.49
	206.814	305.639	375.985	397.243	464.317
	216.209	298.598	361.033	416.407	450.518
	187.657	301.376	369.782	399.834	457.352
	214.965	317.596	381.186	400.329	449.475
	197.277	258.794	368.502	373.805	446.22
	189.657	299.973	351.445	392.966	405.356
	190.002	294.407	373.293	403.697	471.492
	205.383	287.975	355.406	408.078	458.306
	202.734	318.548	378.812	387.377	455.133
	178.279	298.564	332.66	414.967	445.346
	206.013	296.912	357.084	392.171	440.813
	198.786	325.637	366.259	434.77	420.854
	192.427	306.579	363.391	402.531	499.138
	220.1	352.17	344.432	415.562	434.013
	193.084	268.94	353.991	404.4	469.35
	189.13	295.001	346.911	440.616	427.205
	183.434	282.091	360.134	410.589	441.33
	178.546	308.837	359.892	397.663	439.537
	187.069	296.205	357.041	422.423	422.13
	190.401	322.082	354.111	376.992	483.919
	205.409	330.368	349.602	409.22	446.868
	193.306	302.564	401.525	394.551	437.618
	198.246	311.705	347.872	406.248	470.53
	185.874	281.374	370.814	398.073	443.542
	190.693	293.782	374.858	409.138	440.176
	199.126	282.344	374.14	390.386	456.021
	192.641	307.676	367.772	384.751	445.01
	197.734	308.049	367.177	407.38	447.864
	208.868	314.418	371.031	417.982	428.559
	190.586	308.483	327.708	377.661	452.461
	205.997	334.906	334.562	387.699	440.508
	204.051	304.437	382.88	388.251	447.985
	187.99	280.773	364.835	423.658	422.168
	198.163	300.463	358.618	419.17	432.862
	202.715	289.816	393.124	419.478	489.072
	205.348	314.248	362.905	423.345	449.419
	183.287	297.539	387.645	386.057	458.24
	222.563	329.094	360.812	398.085	419.438
	188.865	283.697	364.071	381.756	440.331
	203.896	311.802	368.987	419.532	468.506
	190.703	280.398	368.281	368.155	469.682
	181.979	284.555	365.787	388.896	436.737
	203.186	294.886	345.881	395.499	435.017
	198.735	321	342.231	408.157	463.721
	197.805	326.47	364.377	397.164	453.578
	185.026	318.782	370.699	402.94	461.275
	197.49	291.591	376.715	401.66	418.628
	192.433	336.746	347.92	414.346	441.838
	203.621	282.506	372.909	401.453	469.174
	189.161	323.054	356.295	414.809	460.02
	204.306	280.252	366.658	412.03	424.163
	206.007	302.696	364.198	401.028	463.664
	176.529	290.256	373.677	404.852	462.082
	188.012	308.713	386.388	404.817	471.634
	197.591	323.92	359.636	400.186	464.083
	207.971	291.871	377.787	397.412	437.782
	190.523	289.528	382.899	417.807	428.254
	185.163	343.622	350.293	402.798	429.285
	207.997	272.378	348.053	406.142	462.066
	191.994	291.402	375.405	401.8	445.558
	193.448	296.654	372.814	379.208	439.958
	200.054	306.753	382.651	399.075	471.842
	189.578	325.191	358.399	438.6	442.752
	222.289	335.111	353.747	411.185	450.187
	210.132	294.629	374.596	405.865	446.866
	200.867	277.282	375.385	388.575	474.975
	182.053	303.765	354.079	414.969	442.457
	192.882	301.498	382.816	403.887	440.599
	206.451	302.994	313.089	384.685	439.353
	205.815	331.544	315.588	398.302	513.331
	197.342	295.145	354.62	412.469	461.874
	209.197	305.401	362.22	387.067	457.782
	208.889	299.04	352.857	409.976	464.425
	203.671	282.31	327.394	392.574	470.239
	197.227	286.476	351.81	380.12	452.644
	218.206	299.49	336.728	396.997	450.928
	204.965	271.068	345.379	405.287	468.706
	217.932	281.136	320.725	387.588	428.281
	214.008	301.066	355.295	418.194	450.32
	211.483	297.246	369.939	379.557	462.093
	202.304	302.705	350.781	375.806	456.037
	182.963	311.72	368.782	370.433	463.64
	195.582	319.691	347.403	392.325	431.737
	204.75	320.009	353.212	426.376	494.401
	185.293	307.393	361.559	411.366	462.986
	210.007	308.758	356.492	406.229	498.469
	197.14	280.504	326.641	398.88	455.403
	204.786	321.059	342.637	411.447	445.264
	217.997	273.807	322.221	410.636	427.871
	191.529	296.975	372.576	390.77	458.313
	179.448	311.564	396.379	394.105	474.849
	192.702	324.274	362.484	416.507	465.386
	194.986	264.325	387.232	417.55	446.205
	191.73	274.7	359.524	386.076	477.217
	210.838	295.146	343.059	405.298	443.296
	192.448	293.8	349.771	402.096	504.779
	200.584	283.53	352.616	392.297	442.168
	207.49	319.055	379.434	414.877	424.583
	189.066	272.141	342.531	401.654	440.824
	201.647	277.038	354.905	373.91	460.558
	203.495	303.124	364.942	403.182	454.011
	187.313	278.826	379.151	410.217	449.167
	214.379	296.625	343.626	406.057	432.494
	200.679	317.986	339.334	413.43	472.864
	209.408	292.585	366.922	421.883	450.5
	190.088	324.02	342.431	408.782	494.815
	194.848	311.228	354.982	411.007	479.712
	197.753	324.688	375.432	395.145	460.715
	185.36	277.988	363.758	409.226	424.228
	211.232	287.562	375.294	396.29	458.986
	198.562	280.734	339.718	417.342	419.876
	197.722	296.042	371.481	393.079	459.779
	190.979	314.673	400.81	417.673	459.21
	188.486	338.974	392.858	400.649	475.707
	189.839	295.02	359.593	385.541	443.444
	186.125	277.505	338.433	401.856	468.346
	175.294	338.882	356.492	416.681	439.664
	195.543	308.687	339.055	405.552	448.338
	215.158	298.463	342.704	390.559	441.375
	196.092	285.946	333.222	404.364	430.85
	184.871	296.017	352.433	388.9	440.54
	201.708	318.83	380.594	480.466	437.894
	181.786	341.041	400.389	400.33	453.629
	197.485	288.933	370.52	369.423	464.666
	198.414	326.781	332.17	395.293	402.879
	188.355	290.861	366.062	381.652	443.781
	202.092	347.962	318.765	402.615	453.134
	198.957	303.384	359.673	400.595	453.937
	189.184	308.999	316.433	392.231	430.243
	198.159	307.521	365.9	411.806	426.413
	194.928	340.818	365.976	384.646	446.543
	206.58	291.801	357.813	379.31	430.669
	208.637	291.314	372.455	389.17	480.938
	190.636	280.437	350.312	391.575	443.318
	210.647	307.915	362.269	380.91	449.961
	202.91	301.08	396.681	411.761	454.052
	214.93	301.193	342.289	410.238	388.754
	205.052	292.344	361.994	383.141	435.097
	194.697	327.834	334.055	405.869	412.375
	192.566	328.181	362.107	379.577	448.478
	199.484	313.75	342.932	395.65	425.348
	193.815	293.459	396.836	395.297	450.51
	207.401	312.719	364.285	384.278	435.605
	204.773	314.276	380.478	417.398	419.585
	187.745	299.271	358.156	390.024	462.133
	201.408	330.029	363.34	416.818	431.32
	211.166	283.861	368.686	428.662	463.036
	170.375	305.234	347.677	410.649	436.989
	210.001	247.006	364.04	409.953	453.409
	206.854	317.587	377.482	391.617	433.029
	207.102	305.612	371.056	355.179	447.038
	212.277	290.419	350.747	415.703	445.084
	197.292	273.505	376.473	413.2	449.514
	204.465	333.278	302.511	398.158	476.522
	202.404	310.507	358.105	393.786	448.866
	204.503	289.179	322.983	407.02	451.747
	179.08	265.33	346.902	414.698	473.919
	196.958	303.709	350.25	409.992	426.555
	191.3	270.959	351.317	404.922	458.33
	194.918	301.718	346.473	395.517	437.981
	186.507	261.907	351.904	408.225	405.689
	201.561	278.619	372.499	382.812	469.585
	202.432	318.782	333.879	408.535	436.071
	211.14	313.472	355.778	414.892	438.141
	192.473	294.881	371.303	372.04	425.012
	193.439	308.327	369.883	401.43	459.464
	199.54	291.34	363.792	424.395	471.636
	198.984	281.397	334.137	419.288	439.475
	193.298	323.384	347.239	378.026	479.716
	188.572	279.879	353.526	389.391	465.976
	218.402	294.968	333.543	418.6	455.956
	212.375	284.62	359.86	394.839	484.062
	206.495	286.403	369.881	397.789	466.868
	214.388	315.534	364.368	416.444	422.953
	210.682	304.981	382.279	409.836	406.747
	185.891	305.861	331.022	416.963	428.008
	199.225	300.59	340.72	376.605	437.16
	194.586	296.345	359.315	406.291	441.963
	210.351	260.459	341.375	388.314	442.277
	201.155	284.831	323.352	394.04	439.762
	200.111	273.412	358.262	396.841	474.807
	201.976	287.952	360.982	414.655	438.559
	206.276	289.922	334.577	387.411	479.56
	216.691	281.022	328.717	386.374	439.78
	193.954	272.012	345.595	407.08	433.856
	208.021	279.487	341.543	393.761	393.385
	188.358	276.319	364.473	423.403	441.51
	182.648	296.704	334.487	411.941	428.232
	195.692	271.806	376.906	406.764	422.364
	197.068	280.257	364.708	379.695	427.555
	205.891	337.385	390.155	376.981	480.424
	213.803	303.412	339.721	406.463	453.834
	190.5	307.95	365.148	389.351	466.813
	180.415	295.577	362.089	426.762	463.491
	205.722	304.409	377.675	386.503	444.814
	184.067	310.868	359.199	407.775	445.835
	207.682	332.653	338.492	375.674	429.835
	216.18	291.186	366.332	400.508	452.043
	193.182	307.227	383.866	396.935	408.751
	218.763	300.666	374.226	410.014	494.461
	195.081	298.472	321.146	395.832	463.541
	188.639	295.283	357.871	411.587	446.336
	201.484	274.642	337.16	401.669	444.348
	213.198	284.397	371.227	391.893	426.596
	202.377	304.704	345.389	418.531	441.47
	212.042	318.387	379.148	383.02	396.914
	208.971	260.329	367.327	382.051	480.646
	200.31	295.411	365.982	387.685	452.8
	207.205	317.591	347.47	415.232	456.32
	185.723	318.106	352.118	400.477	464.507
	189.083	255.104	347.459	392.648	443.55
	210.532	312.77	365.384	393.527	467.974
	209.627	286.601	372.211	372.946	481.431
	201.106	287.465	350.773	376.899	485.695
	211.84	282.048	337.491	412.008	439.604
	205.467	281.804	379.08	378.366	451.446
	198.346	300.648	328.336	406.882	474.63
	219.564	289.339	419.674	396.591	465.177
	205.024	323.333	366.802	393.015	480.251
	200.61	261.368	356.686	402.544	453.658
	201.761	290.989	359.769	398.569	414.015
	209.211	296.453	378.104	406.392	453.469
	196.479	326.374	351.855	400.882	430.266
	218.991	285.7	348.147	406.21	438.792
	202.385	273.563	392.168	390.688	429.87
	198.601	272.254	390.994	397.169	420.165
	181.56	306.849	350.198	396.936	451.427
	199.07	292.156	375.781	393.404	476.575
	193.392	318.553	372.125	401.337	444.444
	188.758	324.83	373.88	410.311	438.036
	207.013	308.136	368.419	384.051	440.981
	202.114	302.402	381.764	407.317	481.456
	183.175	300.067	355.841	417.048	461.744
	189.459	312.475	351.706	400.549	460.522
	220.152	293.423	385.809	402.598	429.28
	208.724	276.195	347.364	389.42	482.699
	204.571	295.924	393.244	418.179	438.189
	199.449	320.523	339.066	428.437	486.548
	213.523	282.695	331.567	382.239	411.767
	198.227	321.126	353.349	402.437	441.861
	213.189	300.045	372.146	413.242	470.473
	198.046	351.22	355.382	377.296	446.239
	198.109	313.455	353.112	402.527	487.396
	186.86	308.949	339.12	372.905	450.351
	201.687	279.521	357.706	420.918	459.32
	204.489	261.077	358.058	390.909	454.758
	197.046	315.079	346.907	380.479	460.13
	210.823	242.088	370.88	411.786	421.245
	178.287	308.925	365.042	391.559	455.874
	185.211	315.786	380.099	397.88	528.573
	182.259	262.858	380.808	395.961	406.42
	190.641	280.724	360.177	401.058	458.553
	209.232	312.943	343.266	422.061	442.916
	204.096	313.451	357.847	401.587	461.499
	198.97	257.981	353.688	377.905	462.599
	204.753	294.609	331.851	397.644	462.148
	219.075	265.399	348.2	413.922	456.6
	192.588	290.115	364.821	406.78	460.787
	201.671	313.113	378.294	386.613	439.252
	194.001	304.533	356.771	407.37	481.372
	196.094	301.042	373.175	417.122	444.226
	218.679	275.004	401.122	393.452	443.692
	207.518	293.24	364.072	384.942	456.02
	193.917	303.828	362.863	416.384	476.54
	208.276	291.514	338.601	393.599	473.696
	197.73	289.685	339.101	389.281	461.415
	207.898	335.24	351.734	414.51	462.585
	190.278	326.389	384.246	415.588	431.669
	200.898	256.312	362.867	409.42	445.29
	195.055	286.441	384.369	408.715	471.22
	201.799	282.729	374.266	366.769	481.71
	208.732	331.555	355.029	396.629	385.148
	191.997	321.498	356.897	413.497	465.931
	203.364	294.037	366.09	440.844	417.012
	184.617	284.273	382.433	387.457	438.899
	199.199	291.472	361.343	374.672	422.257
	196.349	276.773	377.068	401.346	440.809
	193.869	318.725	356.015	392.316	463.817
	202	300.726	356.229	416.478	457.975
	203.75	303.498	329.192	393.99	446.241
	201.457	360.032	320.391	406.119	441.214
	205.06	302.386	371.601	389.866	431.003
	201.214	263.897	363.95	431.04	447.364
	185.644	312.585	367.083	398.407	431.6
	186.589	331.096	335.689	426.414	507.585
	189.476	301.235	325.631	392.749	411.382
	200.352	291.909	361.246	385.591	446.988
	208.207	280.851	355.67	415.712	450.308
	195.415	292.528	341.422	403.509	444.512
	201.778	315.775	372.846	419.486	424.146
	226.249	274.488	386.356	384.91	446.97
	205.409	277.622	349.787	362.794	458.226
	204.173	282.877	363.82	404.366	410.727
	213.264	313.802	349.236	415.4	447.809
	191.946	308.317	379.124	419.433	434.498
	200.862	281.296	355.673	387.336	406.599
	194.957	299.523	365.546	390.042	410.937
	214.893	317.672	367.656	411.283	437.639
	191.488	263.036	338.52	381.727	480.342
	201.928	292.559	361.792	375.944	456.006
	203.217	290.771	378.982	419.07	466.573
	193.959	297.198	383.008	389.142	461.094
	196.791	257.827	333.744	398.852	464.454
	189.997	332.192	350.707	435.426	443.582
	197.557	290.419	377.731	395.127	419.997
	207.909	330.422	366.052	367.796	495.463
	183.982	316.731	351.65	393.863	455.941
	191.815	317.861	371.378	389.309	427.498
	207.025	278.711	357.404	400.561	446.078
	214.002	336.541	372.615	400.986	425.942
	217.781	313.392	340.698	389.182	440.905
	209.61	274.598	364.442	402.697	444.996
	177.618	272.923	338.894	403.581	465.443
	193.201	266.4	348.191	406.545	447.1
	193.818	313.711	338.165	413.059	419.772
	195.918	294.39	339.257	397.191	471.433
	194.176	282.751	371.059	403.722	427.364
	208.932	282.454	351.688	381.439	429.104
	191.075	318.859	375.997	407.384	462.074
	202.021	339.87	362.851	401.559	463.077
	185.601	265.15	335.713	420.768	450.86
	198.49	311.99	353.331	393.61	449.295
	203.981	289.239	317.098	420.193	459.901
	173.846	297.642	346.745	412.597	421.653
	205.343	308.227	382.335	398.676	448.336
	204.452	308.141	375.422	397.643	438.83
	189.203	291.514	346.742	388.708	421.273
	197.587	283.407	355.833	396.33	471.911
	206.185	307.158	343.58	410.552	467.08
	200.072	299.344	356.142	431.168	473.201
	186.46	279.425	341.585	379.28	457.244
	204.439	255.104	377.228	376.906	470.626
	194.953	331.512	397.017	439.901	464.754
	200.916	323.914	384.665	419.966	462.809
	184.159	303.164	368.18	402.302	428.364
	200.492	295.921	332.55	393.425	465.073
	202.811	298.019	350.548	405.852	428.611
	206.632	278.349	367.055	416.348	432.857
	184.874	288.983	338.466	368.36	428.78
	201.834	341.335	362.161	410.986	427.08
	192.675	321.099	339.48	405.35	464.354
	199.693	315.534	347.237	414.781	455.052
	190.984	312.058	356.579	410.682	444.902
	205.688	274.251	364.029	376.917	437.146
	206.274	310.048	363.712	402.039	444.188
	213.829	288.076	369.941	402.77	453.913
	212.773	297.755	376.331	400.331	466.348
	188.17	303.561	334.098	411.733	433.185
	191.775	296.568	381.435	373.4	438.389
	199.35	284.017	347.448	403.041	473.101
	194.458	290.776	371.775	420.024	448.518
	210.218	300.573	345.414	421.217	474.833
	184.365	287.571	350.082	412.352	466.891
	202.297	323.892	393.734	388.698	458.379
	200.853	290.814	363.775	422.322	467.026
	198.722	317.934	324.217	416.427	430.672
	212.129	293.821	367.897	391.512	427.447
	193.842	308.463	382.995	410.891	470.757
	208.143	273.717	407.977	395.497	455.873
	198.648	316.934	395.636	426.706	441.952
	203.301	305.791	377.83	405.345	451.593
	205.158	272.965	359.885	409.956	454.46
	222.066	289.072	351.247	393.629	464.607
	187.834	283.886	355.151	394.798	444.892
	210.106	277.577	353.659	412.86	488.041
	201.348	267.095	388.685	406.351	437.806
	200.293	306.898	381.604	411.013	439.854
	199.079	282.939	330.87	389.308	470.51
	196.646	264.265	386.612	399.237	432.878
	189.984	253.883	364.901	392.393	443.576
	197.785	324.77	374.512	385.569	433.726
	210.842	299.303	368.18	378.13	448.462
	189.392	302.515	412.898	415.462	444.077
	188.403	306.925	372.459	406.595	429.934
	183.571	305.367	376.042	396.215	417.236
	188.548	291.794	365.618	387.065	459.973
	199.659	311.675	377.198	405.9	448.565
	204.199	314.075	330.891	416.681	403.192
	208.382	318.076	336.772	404.678	449.456
	202.1	300.037	363.047	385.174	466.146
	202.139	285.691	364.933	405.177	433.683
	192.253	272.9	379.039	421.099	420.24
	208.273	304.374	354.277	400.494	429.196
	214.805	313.409	356.6	386.884	470.663
	200.349	292.628	372.756	417.696	468.07
	201.447	302.122	378.26	416.272	422.742
	194.178	304.39	343.551	404.205	453.937
	196.135	287.119	351.958	391.047	465.298
	200.86	298.822	342.96	380.344	465.365
	222.363	307.849	328.232	371.748	430.591
	201.296	302.362	392.851	372.098	465.218
	206.871	294.413	384.917	384.154	474.72
	218.071	294.903	356.325	393.703	444.981
	211.212	326.305	368.987	434.704	432.765
	185.843	319.337	360.388	394.612	434.186
	202.287	269.047	371.846	409.408	464.758
	197.705	316.879	369.601	390.114	439.98
	184.273	297.736	339.858	425.535	473.305
	208.008	331.943	361.041	430.577	487.649
	186.739	294.701	331.345	392.228	460.191
	203.034	332.125	365.65	393.776	433.495
	198.647	274.043	332.699	384.438	468.715
	185.313	283.75	381.884	405.249	425.132
	197.372	314.347	371.368	416.848	446.769
	207.384	281.866	357.917	389.355	460.587
	193.386	328.681	353.761	432.438	408.459
	200.63	297.405	354.882	400.557	409.216
	198.104	324.457	370.027	382.946	461.588
	198.379	285.651	334.766	406.301	418.098
	192.673	302.688	382.418	399.416	472.879
	220.859	328.202	354.566	403.584	428.141
	215.89	281.915	363.176	399.045	483.961
	182.851	320.781	347.754	419.116	493.002
	198.081	292.055	354.469	415.392	475.731
	209.62	288.586	350.32	403.457	465.525
	205.267	332.103	369.444	393.397	476.249
	186.244	315.897	349.657	399.469	481.665
	204.008	300.723	380.978	402.22	484.916
	191.455	325.144	353.568	389.612	473.063
	183.228	305.623	370.153	395.978	455.493
	211.301	312.416	387.69	377.5	441.729
	197.371	301.792	379.272	425.683	453.552
	217.435	283.827	359.334	389.442	414.561
	216.866	308.888	357.543	357.208	433.085
	187.679	278.318	361.162	425.172	442.4
	189.826	314.193	356.923	406.215	429.011
	191.806	302.998	368.484	402.073	399.554
	209.578	297.899	350.856	388.761	436.081
	186.036	300.986	399.656	397.578	399.809
	184.801	307.338	373.606	411.034	428.445
	186.717	275.484	388.342	399.478	441.885
	182.61	295.604	348.64	418.692	468.577
	205.537	286.136	330.967	394.978	482.786
	209.017	298.931	347.832	388.744	448.707
	204.457	286.574	399.201	385.929	432.471
	200.9	261.348	348.095	384.949	435.51
	194.414	292.762	343.029	376.966	439.267
	202.31	271.16	349.452	391.06	449.381
	206.059	284.793	372.636	417.242	453.342
	200.082	272.866	349.137	412.796	469.53
	189.93	298.095	351.961	365.886	507.867
	189.667	286.221	359.789	395.889	474.392
	188.088	286.834	339.278	411.41	463.604
	198.5	295.019	391.258	420.78	407.18
	187.865	280.829	356.728	399.832	477.987
	206.544	302.287	344.416	404.332	452.28
	204.711	343.688	365.605	405.351	468.929
	201.425	307.218	386.384	380.707	464.275
	209.221	282.693	356.489	402.903	440.639
	221.051	278.869	365.606	406.519	403.951
	192.995	298.214	370.184	373.136	451.288
	213.602	298.624	367.355	416.21	441.578
	181.196	304.182	374.354	401.183	429.03
	196.063	286.862	341.157	412.91	445.51
	205.628	300.181	356.831	399.355	448.684
	191.732	306.629	343.8	394.789	450.864
	209.944	277.68	362.033	389.564	424.418
	199.275	250.653	375.958	409.72	451.422
	211.177	308.429	375.498	388.723	423.245
	202.236	271.518	355.676	386.034	427.919
	210.141	300.651	358.934	403.475	450.856
	211.212	282.447	352.101	404.616	487.033
	207.867	307.947	325.231	434.268	436.185
	199.357	329.253	349.272	385.319	424.775
	197.352	278.816	368.278	394.79	480.097
	193.457	314.492	329.078	396.23	497.91
	200.078	296.913	368.853	397.601	471.826
	204.328	287.815	367.39	388.348	515.87
	207.916	291.924	338.433	409.068	427.798
	188.538	302.264	380.14	402.539	415.262
	215.038	317.3	333.05	406.037	447.948
	207.878	302.994	339.924	423.622	477.499
	203.348	315.04	352.977	411.752	475.034
	206.044	333.606	373.806	403.29	448.473
	200.788	311.366	376.364	397.239	437.759
	195.961	311.811	360.67	427.072	433.154
	192.619	313.18	330.84	389.782	456.529
	187.995	288.258	377.195	352.791	446.793
	207.837	280.729	314.258	402.279	441.767
	198.215	307.91	355.987	373.925	450.798
	190.961	293.25	361.234	411.424	479.392
	197.867	290.156	349.865	402.6	463.234
	181.455	327.39	379.781	380.53	447.45
	196.204	285.317	362.053	403.56	452.782
	183.679	276.411	376.542	429.495	465.25
	218.977	315.876	379.1	394.874	438.194
	204.31	314.005	345.364	405.254	455.833
	191.324	301.486	342.062	415.153	443.645
	195.916	319.39	366.644	404.566	429.74
	200.43	301.362	363.637	389.643	415.653
	192.23	312.998	381.701	403.196	451.781
	203.839	293.588	349.369	387.291	455.406
	202.284	308.344	370.487	382.582	455.164
	183.464	310.624	355.858	402.241	437.212
	197.02	251.477	344.303	403.526	503.245
	186.532	325.791	336.368	374.686	477.431
	209.781	257.742	371.152	411.404	449.442
	200.884	274.356	397.842	402.58	457.132
	200.19	304.846	366.255	433.204	448.718
	191.939	287.963	349.915	404.323	462.042
	193.403	268.199	361.038	412.54	445.604
	188.764	318.683	367.351	396.799	441.866
	201.888	340.539	399.941	397.801	413.525
	192.381	283.941	360.897	375.092	435.019
	193.099	310.82	369.452	408.687	425.025
	183.577	291.058	351.552	380.554	461.74
	191.862	305.141	398.033	408.3	468.343
	216.882	299.63	386.054	395.18	457.3
	206.45	316.006	351.036	383.423	405.718
	206.94	280.685	396.949	393.109	426.825
	206.262	284.114	365.79	406.313	483.216
	207.736	272.571	379.19	399.211	460.816
	181.446	286.976	370.755	394.85	445.878
	202.918	295.946	371.402	406.698	434.069
	209.873	287.964	358.354	397.798	453.846
	208.368	267.93	367.592	412.509	460.869
	211.762	273.166	356.398	373.987	402.003
	204.742	277.748	335.384	426.463	477.281
	209.547	283.693	372.588	434.008	451.899
	189.199	327.714	375.528	414.609	467.143
	191.713	321.222	373.376	384.506	468.468
	207.467	312.703	340.541	388.173	426.093
	185.119	316.853	391.421	409.985	442.771
	209.604	304.39	332.541	386.946	460.376
	188.013	300.161	361.996	403.269	438.341
	199.086	318.152	373.823	385.319	433.643
	201.557	300.301	354.666	413.193	445.315
	187.881	303.729	339.85	390.042	476.334
	202.482	294.276	347.123	408.448	463.604
	191.677	279.663	348.477	406.027	441.559
	194.332	333.456	359.831	391.848	451.033
	202.909	304.646	354.58	386.562	440.195
	202.377	270.963	385.087	440.891	455.533
	190.031	296.721	352.134	419.896	431.399
	192.918	296.364	370.582	388.391	428.804
	194.88	285.14	333.772	396.428	450.762
	208.134	332.344	370.64	388.136	473.999
	223.435	302.412	353.102	432.078	440.458
	207.9	306.189	342.811	407.695	444.861
	202.717	319.888	374.298	386.495	440.093
	212.456	280.433	367.707	391.725	437.382
	190.315	322.026	359.469	397.162	441.517
	194.363	295.575	344.607	406.289	461.853
	202.634	290.483	354.369	400.669	433.399
	203.526	336.485	385.89	391.216	440.894
	179.609	295.412	359.74	397.028	435.377
	202.251	339.38	344.689	436.263	471.368
	205.789	324.545	345.368	425.575	428.611
	196.643	325.581	347.86	401.086	406.154
	190.657	291.304	336.709	397.835	427.373
	196.668	348.699	362.233	388.85	473.987
	208.312	306.088	392.196	400.477	427.911
	198.051	336.372	367.259	402.335	423.842
	199.945	304.235	362.377	409.094	468.395
	211.982	286.395	336.26	409.568	460.238
	221.348	312.488	375.85	393.642	443.958
	188.398	285.297	331.658	407.658	478.499
	193.323	283.597	353.722	401.692	422.168
	189.706	294.512	334.726	402.249	475.057
	194.888	298.426	345.034	391.355	432.965
	203.977	330.568	403.567	423.165	453.503
	202.277	277.85	370.986	404.678	461.842
	186.754	279.01	393.927	409.296	447.699
	196.47	303.27	335.873	376.445	457.411
	202.75	306.53	337.461	387.349	448.444
	183.309	329.089	370.722	406.268	451.07
	204.448	313.37	316.303	395.592	431.617
	183.067	271.991	377.434	378.966	470.268
	199.282	291.964	361.633	393.132	424.074
	191.556	291.06	372.8	393.681	460.456
	201.474	324.409	392.168	394.704	429.987
	204.287	309.023	364.387	408.477	431.489
	210.185	294.62	380.389	363.295	471.917
	188.553	268.199	353.421	407.143	481.53
	196.095	335.019	391.352	407.015	439.063
	198.087	255.458	359.673	374.292	444.313
	204.596	313.699	376.324	381.525	480.392
	210.595	313.491	371.419	391.695	433.286
	211.189	321.632	374.018	402.921	436.485
	202.784	298.405	349.584	414.481	432.625
	194.001	305.533	348.054	395.92	431.826
	198.114	297.52	350.986	387.09	411.46
	202.727	280.147	363.814	398.339	465.578
	198.651	313.227	380.956	414.506	435.363
	197.501	272.862	375.866	389.101	477.206
	206.302	302.238	361.586	418.348	468.144
	208.08	325.911	354.836	399.527	456.485
	221.903	305.858	358.747	379.874	454.071
	192.379	310.215	366.959	392.938	418.633
	209.786	303.383	347.522	393.992	441.475
	189.141	317.858	350.07	385.378	440.029
	216.936	294.383	361.429	396.54	443.174
	197.07	300.186	363.57	417.102	457.023
	208.78	315.034	382.347	398.373	499.163
	210.017	284.649	374.485	403.206	467.013
	218.242	290.266	358.544	405.298	444.914
	176.358	305.529	342.763	397.738	417.872
	213.5	323.98	377.357	414.205	447.788
	207.471	296.96	338.052	409.537	417.231
	225.026	300.81	348.001	420.97	460.816
	212.211	325.46	328.896	410.36	453.165
	187.71	326.71	336.594	391.205	471.503
	199.482	328.545	395.863	403.45	435.677
	200.669	309.665	372.825	402.45	420.98
	204.125	308.044	390.82	409.282	449.581
	205.167	297.847	371.903	360.975	481.187
	221.431	334.553	368.912	389.556	474.538
	194.675	276.236	339.681	408.87	487.633
	192.677	263.982	380.767	381.107	436.58
	188.331	297.138	350.537	411.73	433.087
	213.841	281.246	392.437	422.287	470.587
	253.644	289.493	382.202	399.05	411.876
	193.623	330.31	367.273	409.881	433.985
	204.954	304.462	350.013	383.298	465.557
	179.98	308.503	355.155	385.935	478.121
	212.909	309.67	345.004	401.288	438.348
	216.292	289.612	361.2	387.582	469.747
	195.026	306.554	358.233	414.783	449.111
	201.65	343.924	393.887	414.368	440.265
	206.725	317.727	383.882	387.14	415.23
	214.851	295.02	404.829	399.364	457.335
	213.899	306.789	367.261	409.436	453.772
	204.291	318.875	362.497	394.498	428.418
	212.002	296.035	371.968	407.479	440.219
	201.865	272.234	353.492	403.495	443.814
	206.947	291.799	384.609	386.264	420.318
	187.253	306.401	370.328	373.417	417.355
	218.848	312.772	358.912	404.245	436.513
	197.815	303.081	358.933	419.949	461.556
	189.587	328.418	375.566	379.623	437.065
	202.494	326.673	377.252	399.478	432.985
	192.595	303.305	343.862	401.87	405.386
	184.164	314.724	385.69	417.237	463.931
	215.179	270.145	362.625	426.892	449.34
	189.857	307.743	379.199	385.817	468.011
	202.958	292.096	364.382	404.532	463.803
	194.905	315.782	346.889	377.703	433.628
	192.371	317.973	393.389	414.227	450.983
	197.851	295.674	369.115	391.515	428.27
	208.784	321.262	365.486	361.24	417.7
	208.099	294.211	353.147	385.582	430.569
	202.642	259.352	368.022	397.609	488.767
	203.347	303.526	361.033	407.667	456.821
	198.734	309.174	389.978	387.854	463.535
	212.911	286.601	393.184	415.744	419.745
	200.182	322.986	373.318	408.009	460.928
	193.261	293.076	329.114	391.871	450.102
	200.197	275.488	407.379	383.411	476.886
	194.136	320.307	380.875	385.441	438.256
	209.302	293.668	353.52	409.761	472.873
	203.736	277.27	312.306	400.423	490.318
	192.177	309.782	381.424	406.842	449.917
	204.392	300.645	328.381	395.008	466.407
	199.514	280.607	405.369	397.055	452.068
	181.556	294.569	388.828	390.929	442.321
	198.689	329.693	381.531	427.754	444.303
	197.825	318.605	358.949	414.263	416.54
	187.413	306.807	365.124	415.157	452.086
	186.948	284.223	362.115	386.664	470.122
	216.494	301.17	397.73	424.161	464.372
	196.023	309.711	368.151	424.648	405.386
	198.457	309.668	390.122	405.826	443.426
	196.492	298.422	359.82	389.581	456.258
	196.491	302.053	382.368	395.489	424.211
	197.277	287.79	366.639	408.043	488.945
	204.465	275.384	310.022	402.859	487.201
	210.368	295.112	349.527	412.69	413.539
	197.285	326.774	351.482	373.532	469.269
	204.033	287.784	350.262	411.436	440.931
	195.514	326.785	359.797	382.721	411.597
	179.087	286.105	375.691	384.327	442.022
	186.042	312.641	369.541	382.315	434.643
	193.22	301.646	349.522	416.39	438.649
	211.202	302.39	306.332	413.675	474.024
	201.612	275.074	348.846	396.837	461.968
	201.246	308.964	349.738	405.556	440.246
	204.417	304.415	394.742	383.872	512.89
	205.159	298.574	366.244	417.933	440.147
	186.034	261.238	339.419	383.228	438.436
	189.252	338.187	370.648	422.575	422.288
	178.038	275.481	370.317	398.854	448.827
	204.26	321.438	384.875	412.814	456.453
	188.389	293.026	368.496	386.096	466.975
	196.486	294.152	333.47	414.581	451.44
	207.288	320.497	323.674	392.844	484.663
	208.056	335.291	375.512	405.394	429.332
	205.062	293.806	332.594	398.322	446.536
	200.688	303.341	354.738	416.193	441.114
	200.062	263.668	379.236	428.878	458.44
	195.028	341.142	358.245	401.198	454.768
	205.447	286.639	337.38	372.066	461.179
	200.332	277.662	372.691	418.573	441.113
	192.766	320.052	369.076	377.528	474.323
	206.47	320.863	371.303	390.508	442.63
	198.364	291.628	393.049	371.781	467.161
	200.895	263.739	329.422	404.045	460.909
	205.874	322.924	357.709	421.192	439.371
	187.004	322.591	388.783	393.448	437.512
	199.602	328.119	390.584	378.917	431.546
	196.048	295.444	330.865	390.798	473.335
	199.894	287.136	320.453	411.268	445.899
	213.728	302.489	390.509	395.978	489.764
	195.53	287.51	355.528	402.885	435.858
	207.085	302.322	360.944	378.591	445.96
	213.205	292.881	358.965	396.374	403.88
	193.626	305.985	335.93	401.081	490.763
	214.399	286.413	328.464	401.811	433.491
	214.197	278.665	365.255	406.632	460.034
	216.627	306.567	371.804	386.813	451.3
	196.416	303.594	386.153	386.5	438.479
	199.083	290.749	373.311	396.609	452.714
	191.911	300.218	348.157	366.954	438.786
	190.909	307.495	368.519	382.455	442.897
	236.112	309.258	358.831	390.015	422.299
	206.599	277.929	346.487	395.541	408.007
	191.272	319.043	330.006	390.198	457.729
	198.93	323.488	357.983	413.649	473.273
	197.239	320.174	374.918	384.896	450.719
	193.591	302.882	329.48	415.852	445.547
	200.98	286.879	336.658	411.008	439.127
	210.102	281.536	345.299	377.689	492.319
	202.798	286.025	364.218	394.554	423.414
	199.293	295.173	347.667	399.156	439.316
	194.655	317.555	359.493	430.604	442.96
	197.919	302.108	371.662	420.924	447.859
	194.69	277.328	373.427	387.31	487.435
	195.894	307.261	366.228	390.856	466.006
	198.01	328.381	370.205	387.1	478.375
	193.989	283.627	353.846	416.216	456.616
	207.285	311.687	362.494	399.153	422.184
	203.419	292.045	365.566	400.613	450.679
	227.59	308.397	377.309	373.278	441.576
	200.26	302.822	362.171	383.176	442.094
	190.623	303.831	339.721	406.593	493.429
	181.489	283.791	354.226	408.875	427.643
	181.009	292.587	365.863	406.59	500.562
	199.288	327.039	361.762	406.466	451.01
	213.548	292.692	355.382	387.156	489.347
	202.007	322.306	370.047	398.103	437.376
	192.308	311.833	363.481	398.464	457.554
	181.81	311.504	366.001	409.427	448.145
	211.666	294.82	378.006	405.524	446.288
	200.013	319.053	366.058	390.327	421.741
	203.873	284.723	380.313	389.255	441.43
	192.125	279.963	344.194	411.722	461.665
	207.625	337.679	326.298	394.355	437.199
	213.903	288.903	382.451	403.446	484.104
	206.422	312.098	350.58	413.116	436.588
	211.856	312.971	340.265	400.975	451.915
	187.865	308.775	377.037	390.805	469.335
	200.048	305.564	362.433	414.082	473.231
	198.217	283.874	349.26	417.382	471.818
	210.29	322.836	320.091	413.581	455.043
	180.384	317.679	374.757	398.836	455.757
	202.119	313.321	379.551	393.752	439.017
	218.732	304.224	372.46	369.067	425.008
	189.034	334.244	351.157	392.929	433.613
	203.347	286.877	377.902	390.489	418.919
	207.115	295.546	356.58	412.583	427.361
	192.395	292.71	354.665	419.301	438.089
	204.866	267.353	345.004	400.436	453.37
	179.73	302.938	367.387	391.839	462.883
	200.795	285.246	330.268	400.929	439.276
	212.657	287.443	364.238	394.173	456.429
	194.594	306.008	352.228	378.692	437.299
	201.82	321.723	391.561	400.566	473.662
	220.181	310.763	341.807	384.258	472.771
	202.481	300.746	396.781	398.936	460.952
	184.215	294.04	378.218	386.222	465.79
	206.096	296.19	328.773	399.324	433.663
	183.476	285.966	343.962	395.701	418.46
	188.768	319.077	369.917	398.573	478.251
	187.954	320.897	348.697	406.614	478.419
	213.736	283.607	371.199	414.574	461.316
	198.803	263.532	383.061	388.109	435.272
	215.182	328.435	347.984	389.734	448.251
	217.024	300.406	357.242	411.238	413.597
	206.022	294.895	347.315	396.169	467.67
	205.269	272.113	393.911	385.54	474.204
	185.597	303.335	346.021	405.343	461.116
	186.471	284.565	340.74	389.679	435.81
	184.627	291.067	385.102	413.094	448.457
	195.904	276.64	374.316	383.213	474.506
	204.559	328.136	363.608	384.363	483.743
	195.67	325.188	362.032	402.921	472.818
	196.248	305.644	360.378	373.936	438.46
	212.438	314.173	380.07	393.532	443.609
	192.695	287.194	330.834	381.28	464.366
	201.003	327.081	343.26	389.34	475.195
	201.134	247.644	380.316	412.272	463.013
	200.904	304.348	374.462	415.738	496.338
	204.634	315.363	387.713	390.286	464.884
	172.801	292.199	362.123	400.835	452.73
	220.706	317.95	371.586	379.71	429.423
	184.993	301.62	328.698	397.188	475.861
	203.316	304.813	343.544	399.713	489.117
	196.095	303.09	335.517	445.81	455.849
	210.734	290.037	361.886	370.568	455.438
	190.376	289.117	369.946	413.363	465.035
	205.581	308.059	387.972	414.757	461.81
	190.973	277.273	362.365	382.92	451.245
	197.536	251.271	374.535	378.889	463.134
	200.303	267.803	355.407	401.237	467.847
	196.616	308.382	358.093	396.707	425.283
	194.546	309.732	362.747	374.474	435.207
	197.861	288.517	338.099	416.134	435.457
	206.291	291.001	350.281	388.195	474.348
	184.842	309.445	359.579	398.826	440.005
	203.812	311.28	355.865	377.539	459.572
	196.386	280.271	356.117	408.561	494.583
	208.841	281.048	373.485	395.689	427.941
	194.646	305.837	336.93	386.036	431.636
	180.991	314.048	377.293	423.449	453.998
	203.32	312.656	347.376	383.362	392.062
	210.738	304.309	358.73	423.245	420.544
	194.397	280.041	334.233	393.381	486.717
	200.489	281.564	378.81	394.699	478.613
	190.767	273.796	377.615	391.38	503.738
	213.151	291.308	345.853	379.589	437.082
	209.059	296.53	373.803	404.302	442.199
	204.764	324.672	354.928	412.928	448.741
	188.506	281.402	389.901	406.113	428.804
	204.076	251.928	370.192	378.62	484.237
	183.814	326.007	368.016	403.175	460.179
	204.481	282.684	373.316	387.101	467.219
	201.176	297.65	387.494	387.546	408.425
	207.863	305.829	356.817	397.961	456.857
	208.771	317.724	352.767	373.294	453.677
	185.814	279.928	375.743	397.57	419.713
	184.728	321.112	339.435	414.053	438.766
	207.056	295.943	361.287	380.227	463.624
	189.389	310.13	349.439	419.46	455.789
	207.587	308.083	364.731	394.366	438.68
	197.608	318.797	333.879	408.418	431.347
	208.503	294.653	351.388	427.154	462.268
	204.642	283.186	343.141	393.285	467.572
	201.973	301.635	370.071	377.003	423.789
	202.648	332.075	366.645	394.278	440.832
	214.186	245.905	333.038	404.284	444.391
	201.794	321.484	334.967	381.518	483.267
	216.118	332.659	379.541	391.956	461.635
	218.34	343.993	360.9	406.189	466.205
	203.147	306.441	367.006	397.313	426.745
	200.842	328.536	341.152	383.083	472.905
	201.601	297.864	378.228	409.246	442.742
	199.684	320.477	339.54	383.583	424.845
	194.492	294.924	380.109	413.961	456.919
	208.603	341.426	347.198	424.123	459.221
	182.296	317.425	373.048	415.018	459.146
	210.808	286.459	361.496	397.485	433.539
	207.855	313.748	381.899	383.165	462.365
	199.678	298.211	347.166	387.14	477.902
	200.677	263.254	349.8	392.263	438.219
	206.362	305.298	351.977	390.218	461.225
	194.139	296.394	370.343	400.847	431.737
	189.4	312.275	349.737	428.989	468.845
	201.295	319.778	324.394	399.586	437.62
	197.523	336.428	329.31	365.574	455.234
	212.018	286.335	334.733	408.684	477.389
	186.115	321.357	371.601	414.626	450.46
	208.305	319.506	373.906	379.478	458.597
	199.969	298.145	339.152	378.363	434.363
	185.121	296.777	366.312	410.857	433.795
	191.657	318.394	342.956	403.22	442.826
	190.355	306.969	370.514	394.462	444.442
	223.447	277.694	395.253	383.533	477.386
	197.74	314.152	387.167	406.513	422.083
	210.068	283.476	338.595	400.014	443.888
	211.999	292.646	344.534	379.568	447.098
	223.147	302.162	341.499	399.138	444.973
	206.464	287.66	424.143	384.985	462.62
	200.458	273.593	386.469	384.766	467.905
	213.322	302.204	352.441	409.963	408.171
	203.139	277.531	343.511	404.567	468.095
	190.294	327.891	399.23	395.405	435.229
	216.298	290.794	358.691	399.693	464.5
	198.96	270.822	337.092	418.553	464.142
	202.188	307.204	332.572	389.471	458.789
	181.342	322.527	373.035	410.891	433.306
	194.754	311.68	388.863	392.399	436.457
	214.356	262.393	382.942	393.928	469.602
	201.105	304.564	319.226	410.784	424.388
	196.047	312.054	382.764	419.497	451.321
	181.983	300.621	366.567	412.154	439.135
	215.474	277.714	359.182	385.716	476.468
	181.228	279.58	355.434	400.797	475.906
	205.387	300.175	378.329	405.645	445.448
	194.267	302.036	381.232	392.367	439.513
	212.871	310.071	347.338	369.172	465.667
	177.113	293.755	360.623	420.551	470.104
	192.54	305.385	381.884	391.396	427.112
	188.501	297.579	386.886	368.36	466.14
	205.937	309.247	362.792	412.764	457.256
	206.988	277.697	336.591	398.518	470.021
	201.632	305.081	364.16	366.242	428.475
	205.888	300.725	344.96	403.131	443.209
	186.957	324.351	355.704	391.661	478.809
	191.295	310.951	347.015	383.562	473.35
	199.585	267.797	349.641	401.238	433.678
	204.398	284.35	357.75	400.38	434.086
	181.664	315.574	373.113	405.14	448.723
	196.397	297.761	365.249	422.423	417.846
	185.768	285.331	355.739	367.07	440.938
	200.028	289.913	352.618	395.239	464.806
	236.682	343.705	342.172	394.751	437.39
	190.971	294.202	368.106	366.967	440.882
	188.477	329.094	343.942	389.001	477.173
	206.231	296.258	335.451	401.321	468.809
	197.101	256.954	375.52	415.878	427.626
	190.106	277.505	369.039	396.257	458.268
	203.265	283.659	359.364	384.625	416.057
	196.804	350.633	359.224	399.956	440.134
	203.04	286.161	366.688	415.425	472.885
	189.834	280.629	352.609	402.881	449.463
	185.077	292.58	349.869	410.003	449.794
	194.433	300.4	337.845	404.476	441.086
	205.048	307.235	380.794	360.217	429.214
	214.902	311.631	370.733	420.339	444.351
	197.452	316.545	368.381	392.688	471.065
	195.581	325.147	394.903	389.379	463.077
	197.192	290.657	340.156	376.609	469.804
	203.025	286.143	357.893	394.195	440.231
	195.482	287.957	373.901	379.402	466.244
	203.743	274.297	354.922	442.466	437.677
	221.348	296.303	409.013	403.665	453.033
	205.66	324.643	373.156	387.572	460.356
	211.558	271.455	359.034	397.139	408.784
	185.424	301.549	353.39	395.238	445.891
	205.443	294.51	388.592	426.956	462.436
	209.382	322.246	347.939	401.185	461.936
	209.302	304.207	356.38	394.497	446.49
	168.061	303.099	347.533	388.165	453.446
	206.758	272.961	358.443	395.386	460.856
	207.825	273.684	342.612	424.036	416.58
	219.17	326.614	339.896	409.93	432.998
	203.743	310.599	326.657	393.012	420.879
	186.689	327.654	357.151	409.893	477.341
	194.258	270.994	387.623	391.835	438.213
	210.016	330.747	369.261	417.9	454.445
	187.857	306.445	384.757	413.355	476.131
	214.317	292.626	357.299	387.84	435.2
	206.016	292.85	375.952	381.012	436.121
	207.962	301.411	381.332	411.43	476.839
	190.193	310.504	361.891	395.985	471.354
	218.995	252.199	343.46	440.396	413.59
	197.426	302.865	347.555	387.559	469.145
	185.914	279.454	339.971	420.531	449.156
	187.352	280.541	367.528	385.89	461.672
	199.222	308.615	366.778	402.106	433.933
	203.93	285.168	320.873	397.136	413.647
	220.947	315.099	352.002	412.162	434.827
	204.528	307.104	359.143	388.22	417.632
	186.675	297.087	344.985	401.337	465.799
	193.321	307.882	365.826	411.64	440.46
	196.123	285.746	370.208	429.583	439.769
	197.057	272.457	359.338	398.884	468.665
	202.746	298.886	345.465	405.122	436.544
	200.607	316.744	319.961	376.022	452.663
	207.919	330.456	384.943	443.511	472.084
	189.775	326.654	326.595	388.636	461.84
	201.276	288.459	355.473	415.361	448.517
	199.723	297.701	334.225	385.676	463.751
	212.325	269.612	357.233	415.119	423.295
	205.466	291.911	358.915	410.359	453.418
	204.375	283.96	365.068	384.6	475.81
	202.834	325.833	336.961	391.03	438.535
	203.148	284.608	362.387	393.282	474.56
	202.795	314.24	339.206	393.059	447.29
	199.033	278.041	330.659	384.379	426.686
	195.856	266.325	362.866	423.211	436.197
	195.198	307.292	402.118	383.819	466.446
	195.885	274.304	374.326	385.198	464.075
	201.436	318.205	373.327	407.757	405.402
	185.797	295.247	354.46	394.711	466.828
	196.675	321.362	352.466	414.817	411.91
	195.639	257.727	346.134	405.567	435.192
	192.743	263.763	358.09	379.217	444.962
	207.156	322.768	337.422	365.263	433.949
	190.406	263.826	361.902	402.274	442.963
	196.579	340.954	346.754	389.411	412.675
	210.487	338.485	348.104	409.39	450.012
	204.803	307.21	340.585	403.084	469.321
	192.538	317.966	357.057	410.476	475.008
	193.012	324.969	370.877	398.394	459.416
	199.688	330.368	370.404	372.284	462.576
	205.79	284.754	357.938	408.176	464.492
	188.47	324.999	368.49	408.462	435.759
	187.791	298.6	360.136	396.638	422.218
	200.884	323.948	364.839	389.235	472.873
	203.164	332.265	380.004	392.003	439.861
	192.728	279.691	331.466	383.529	431.311
	197.341	336.896	325.529	385.782	471.961
	202.147	320.718	365.644	376.951	454.99
	201.495	320.394	356.304	422.322	477.412
	208.441	306.014	358.22	403.864	456.34
	205.081	297.335	325.733	401.936	438.102
	195.566	313.06	375.383	423.31	424.979
	199.424	292.41	379.608	387.965	470.707
	197.067	355.903	363.455	383.564	444.587
	202.08	286.599	340.915	399.678	482.559
	208.177	305.035	367.999	399.492	488.636
	201.279	309.794	375.095	398.675	448.797
	191.603	278.238	363.299	408.439	410.169
	205.356	316.925	357.067	407.743	414.42
	204.577	315.729	378.061	388.502	462.844
	194.558	293.584	360.204	409.089	463.149
	197.312	276.913	373.215	423.662	437.334
	185.619	295.219	324.127	407.117	439.772
	185.1	282.704	345.999	376.562	465.983
	200.419	313.802	391.234	395.907	448.906
	207.69	291.156	367.045	410.009	417.684
	228.067	285.075	367.028	417.554	470.229
	195.797	341.041	357.294	403.965	460.887
	208.402	331.753	339.437	397.727	474.182
	185.172	283.112	342.986	391.876	455.761
	199.668	270.042	357.417	427.449	442.072
	199.12	319.403	371.681	412.119	453.965
	202.735	274.704	319.559	406.026	430.76
	188.939	265.775	369.492	426.818	426.537
	203.272	275.452	365.961	378.692	463.257
	202.758	292.602	380.481	417.917	464.725
	206.194	297.839	360.826	409.808	412.845
	195.193	305.928	363.53	405.664	423.549
	207.075	289.971	362.354	373.868	471.793
	190.583	302.162	347.235	395.762	439.199
	191.464	332.87	366.67	409.119	467.974
	195.443	314.931	366.404	384.317	445.288
	212.562	302.062	368.979	392.4	460.814
	190.649	329.818	386.023	417.992	462.192
	194.546	333	331.364	402.869	478.531
	207.248	338.475	366.491	426.232	442.161
	194.255	284.354	325.407	408.892	414.113
	190.732	295.859	371.899	393.264	431.47
	212.674	327.304	362.252	396.756	471.675
	208.69	329.514	396.983	388.385	474.758
	200.515	298.469	360.064	413.548	442.094
	201.993	288.942	398.084	414.819	479.091
	206.162	295.072	358.019	391.202	462.676
	181.737	280.531	365.541	380.92	486.622
	188.382	305.402	379.444	408.817	437.679
	201.012	300.493	396.87	401.223	464.882
	205.536	293.747	359.979	411.428	409.024
	176.876	314.422	366.094	397.956	450.319
	216.212	336.879	367.793	397.479	450.867
	195.339	314.402	346.533	395.671	467.584
	183.748	280.034	341.77	403.276	450.149
	202.376	275.882	347.541	418.348	465.01
	197.298	320.273	373.023	401.034	438.55
	195.23	291.046	338.067	408.148	509.543
	194.455	338.943	326.995	386.7	469.57
	200.446	324.84	376.855	391.896	451.993
	207.358	306.409	391.415	363.779	436.876
	201.985	286.962	395.903	387.938	456.923
	210.259	299.167	351.258	409.614	481.806
	194.272	275.471	369.081	409.945	433.475
	206.505	317.743	345.982	397.6	425.958
	186.278	336.324	367.342	390.466	455.101
	195.914	283.474	373.624	400.099	461.452
	212.261	298.025	342.014	419.588	482.279
	194.089	271.003	342.046	359.294	459.441
	201.493	309.495	340.632	391.531	440.308
	193.359	285.432	357.368	408.817	476.267
	198.31	315.977	370.32	434.068	473.249
	217.815	343.924	338.162	407.549	458.448
	187.689	321.585	360.165	418.752	442.712
	189.199	280.983	354.308	394.754	480.075
	187.389	329.2	373.893	386.424	480.966
	189.158	306.258	361.465	387.365	428.232
	199.201	262.438	375.219	410.629	444.607
	181.403	308.287	367.336	404.815	453.035
	203.047	311.813	380.491	409.367	489.384
	206.211	307.318	329.984	410.49	464.728
	188.415	280.565	328.877	410.941	463.721
	190.622	297.179	334.397	404.66	485.227
	203.025	298.917	368.593	401.124	459.529
	191.506	264.43	386.078	401.018	445.691
	187.63	268.667	385.182	398.428	418.652
	207.627	291.671	362.961	383.786	429.062
	183.216	307.899	381.801	397.668	434.536
	199.483	282.782	347.139	408.145	421.934
	206.506	314.195	357.642	393.546	447.364
	213.783	266.874	383.74	418.64	453.679
	185.229	268.193	340.39	386.539	419.484
	197.415	296.425	359.666	369.595	424.539
	187.29	305.623	342.746	364.028	446.533
	193.276	283.916	372.42	385.123	443.242
	201.158	291.261	341.011	376.022	458.879
	196.564	307.392	329.612	409.871	450.221
	199.914	323.167	333.612	411.358	435.695
	205.697	304.013	359.521	388.832	451.793
	202.064	260.207	347.068	387.313	460.291
	209.818	287.997	327.372	419.894	508.618
	206.439	302.787	382.416	403.772	470.14
	209.723	314.633	387.454	401.229	439.96
	191.894	346.227	350.834	413.75	454.353
	197.572	280.668	341.071	415.904	420.218
	199.805	292.227	390.784	377.925	470.922
	209.185	296.803	359.758	420.891	478.327
	205.594	297.408	363.23	372.447	467.552
	215.54	303.088	397.619	412.972	469.082
	198.833	292.513	343.985	394.541	437.472
	188.018	292.224	368.972	420.205	430.243
	203.531	297.244	326.771	406.328	461.706
	205.122	318.191	351.036	402.551	466.213
	205.143	299.952	359.378	407.144	475.93
	200.542	282.474	369.362	396.858	401.691
	178.733	255.99	327.763	411.648	453.916
	207.11	268.729	398.306	377.39	465.769
	213.455	286.626	337.048	394.343	415.653
	202.31	303.299	378.675	410.105	447.701
	209.46	318.182	380.029	389.486	446.179
	208.152	293.175	375.727	415.556	464.214
	210.26	307.052	341.536	417.682	429.926
	197.969	270.526	368.249	395.983	485.142
	193.001	302.632	372.317	368.155	443.351
	197.748	311.102	340.181	388.363	455.993
	206.464	273.677	396.529	388.625	445.527
	200.088	321.147	360.03	396.786	474.717
	204.349	323.644	345.517	403.828	425.466
	191.079	286.359	358.234	383.3	433.436
	223.306	282.682	357.741	406.851	468.994
	209.241	303.865	338.902	420.157	472.76
	189.213	283.631	338.715	390.647	430.96
	202.612	279.616	376.902	402.463	442.251
	211.833	314.631	384.049	397.571	446.456
	208.187	279.547	365.115	397.128	473.457
	185.404	262.806	357.229	398.481	460.063
	214.132	307.691	349.602	398.099	405.185
	203.453	298.261	382.678	395.915	463.867
	193.667	284.548	373.853	408.609	459.617
	213.554	284.198	398.645	381.343	427.309
	195.714	293.171	345.41	417.479	457.942
	201.284	287.62	351.139	384.826	480.886
	191.047	310.395	350.085	413.01	459.738
	206.176	324.303	340.637	382.469	425.677
	195.688	311.579	373.522	408.24	466.008
	201.131	247.784	343.188	415.993	428.594
	189.472	294.085	324.719	407.139	455.454
	193.954	290.676	390.538	418.227	435.114
	204.749	296.622	350.546	389.238	462.373
	210.201	294.367	366.445	410.62	454.016
	197.265	333.796	367.472	403.68	429.267
	199.866	300.741	359.213	363.132	439.006
	213.55	324.594	377.553	379.586	460.016
	189.388	305.893	355.824	388.092	430.373
	200.365	290.263	329.561	394.036	429.786
	189.281	317.432	376.244	378.944	424.795
	206.27	297.093	369.482	431.726	398.708
	218.115	265.344	345.999	426.622	422.546
	198.716	308.426	353.813	397.792	426.993
	196.695	287.692	369.094	413.581	467.138
	194.501	292.224	350.353	401.854	476.433
	201.361	345.011	362.157	394.969	457.687
	216.074	285.095	367.403	403.243	479.53
	217.796	280.356	335.204	389.786	490.43
	203.463	300.267	389.12	412.812	441.543
	183.96	282.651	344.546	402.387	455.078
	190.401	258.756	369.286	393.917	444.436
	189.974	287.933	368.473	392.852	475.1
	196.382	305.355	334.367	399.76	454.503
	193.342	332.153	382.705	375.931	497.954
	201.819	303.084	372.668	397.314	463.594
	203.594	292.61	368.415	405.624	457.499
	207.208	325.682	359.082	423	470.28
	204.756	296.686	365.818	414.689	408.356
	205.973	338.427	353.108	400.701	440.933
	205.232	300.588	373.287	409.848	459.565
	199.947	283.863	395.773	400.759	454.769
	196.434	291.351	372.288	400.79	436.521
	192.378	290.746	354.293	428.584	466.879
	187.818	313.744	371.192	397.869	463.41
	182.079	291.879	347.457	400.267	439.662
	215.376	281.065	368.565	401.002	464.224
	196.384	307.767	375.432	395.949	432.288
	207.061	302.797	362.846	415.402	440.527
	216.373	303.974	334.529	393.225	461.32
	201.277	300.497	343.471	415.802	436.899
	205.138	304.213	354.052	397.391	418.108
	200.839	308.028	360.244	402.656	499.943
	195.534	293.739	383.882	429.704	447.168
	189.594	297.167	397.201	399.321	437.641
	191.978	327.371	351.605	408.283	493.456
	200.764	326.643	386.728	401.696	445.417
	194.73	333.802	374.485	408.903	454.766
	202.107	299.441	382.933	420.504	471.349
	189.737	274.096	372.31	393.035	455.38
	187.234	297.562	357.424	386.854	457.696
	180.436	325.801	370.411	409.242	447.899
	192.778	292.842	328.496	419.743	418.716
	194.15	261.869	363.495	410.875	477.043
	206.987	341.244	339.467	387.827	446.042
	186.774	299.338	359.906	411.978	439.179
	199.163	309.562	351.171	419.683	436.56
	203.41	262.994	365.517	410.331	437.987
	199.7	295.305	353.129	412.617	403.192
	205.384	317.36	392.946	412.016	448.771
	204.597	281.024	380.012	389.274	450.166
	199.971	298.279	385.304	411.64	452.79
	199.931	309.598	323.557	402.86	442.989
	201.862	296.971	379.397	382.57	448.135
	192.982	288.958	366.622	402.437	462.359
	205.483	319.408	370.764	416.644	438.264
	213.689	271.387	369.217	424.477	430.007
	214.773	313.578	335.489	404.849	449.707
	188.043	334.513	367.387	405.925	488.377
	216.584	319.283	347.496	395.54	458.089
	199.829	308.241	358.575	391.416	450.734
	201.135	301.204	369.803	390.246	412.96
	197.246	288.985	345.536	430.678	408.85
	192.983	284.433	367.71	394.901	428.111
	209.816	291.415	325.554	403.369	463.269
	190.814	267.053	354.566	384.039	495.247
	201.885	332.355	366.445	387.385	415.135
	191.439	327.867	359.672	388.451	445.061
	190.895	276.525	374.684	371.781	435.883
	196.401	292.471	363.919	385.507	463.913
	211.703	272.105	376.383	371.687	440.542
	194.418	288.358	369.639	388.226	447.294
	193.721	264.295	361.64	374.917	468.214
	212.518	310.331	353.884	409.555	424.499
	194.955	297.77	319.929	401.666	474.82
	206.022	322.716	374.698	407.986	452.274
	195.279	290.948	355.572	394.527	420.833
	181.399	261.495	384.725	420.406	422.764
	208.574	312.098	349.437	398.178	411.742
	187.965	312.583	345.154	397.175	427.101
	205.351	290.108	370.608	404.695	399.05
	204.134	300.605	371.992	400.616	454.601
	193.831	297.707	329.777	394.355	454.971
	201.345	300.152	345.09	416.303	478.251
	192.814	309.314	361.361	377.267	463.304
	199.407	319.679	373.307	396.878	416.251
	204.995	319.964	331.107	401.227	470.082
	195.861	288.409	369.68	431.38	448.546
	205.791	297.769	344.848	413.146	458.986
	200.033	295.213	318.631	404.821	426.47
	192.156	314.173	349.459	392.125	476.068
	213.487	310.885	336.734	393.821	464.146
	205.828	297.624	336.018	389.436	444.919
	211.421	274.436	350.302	394.412	439.821
	197.392	272.692	326.032	397.157	468.711
	191.859	272.665	364.625	419.293	454.393
	188.663	299.341	365.66	384.063	424.559
	195.045	315.158	367.095	408.352	454.378
	198.232	321.155	378.781	407.405	465.731
	186.585	256.954	342.516	400.273	453.498
	200.321	277.565	368.286	421.582	423.342
	189.773	275.964	371.415	385.784	433.841
	203.807	289.919	355.65	379.715	465.405
	221.003	295.045	358.708	396.232	458.921
	209.165	289.003	371.367	406.933	424.35
	197.397	261.973	324.96	399.817	456.018
	184.383	290.71	392.635	408.503	441.732
	197.266	288.01	328.957	407.604	457.319
	198.597	294.232	367.723	395.936	429.251
	202.866	285.964	337.599	389.037	438.965
	191.572	288.485	370.169	415.933	453.249
	199.083	289.795	318.573	387.604	467.244
	191.292	295.626	362.153	378.543	444.798
	190.351	284.625	375.616	399.536	420.116
	187.083	327.347	358.284	393.609	467.817
	192.148	297.045	362.876	402.177	426.867
	191.007	309.161	358.239	377.591	471.057
	203.907	275.771	358.325	379.687	445.594
	203.073	274.755	394.497	404.844	458.651
	203.467	302.754	364.633	426.881	443.118
	192.208	298.311	366.152	393.778	443.861
	213.998	319.162	337.089	413.547	497.141
	220.927	286.566	361.528	411.584	449.106
	193.605	300.688	366.617	402.673	475.933
	203.115	298.279	379.015	375.497	418.842
	203.528	336.003	376.71	416.884	453.472
	205.38	281.604	388.519	407.024	465.908
	198.351	304.352	360.169	413.225	431.225
	189.241	280.59	362.845	384.461	478.858
	207.472	307.818	342.186	386.591	424.053
	208.715	277.112	362.38	406.925	423.056
	210.849	303.996	373.845	405.098	465.175
	211.308	271.038	360.729	391.634	438.825
	212.407	273.132	369.406	413.227	437.488
	200.114	321.884	361.559	382.336	457.302
	203.667	306.155	367.972	373.073	423.796
	208.01	347.617	357.563	415.46	434.595
	205.769	317.772	371.256	425.448	430.821
	191.124	297.742	325.665	413.161	416.962
	198.488	347.185	343.454	413.205	458.181
	212.538	279.129	364.812	394.252	449.986
	208.67	296.257	348.207	418.35	458.015
	224.44	311.086	351.387	422.901	474.386
	213.434	326.353	344.374	418.06	444.658
	200.339	298.514	365.214	371.252	397.664
	208.183	328.339	327.77	394.221	465.46
	205.624	319.756	368.955	399.598	479.029
	186.925	308.709	360.768	387.332	424.435
	207.241	314.274	360.485	415.288	437.747
	185.845	286.989	336.744	403.705	406.097
[truncated: 1,002 more rows]

## Sheet: generated Dataset IV
	Random numbers
Mode #	1	2	3	4	5
	188.532	235.84	317.118	337.773	401.682
	206.71	253.462	278.745	346.469	364.592
	196.198	257.391	278.785	360.49	393.503
	178.977	240.885	203.132	346.254	394.46
	197.956	213.829	260.881	346.268	395.139
	183.312	248.101	304.919	332.131	394.465
	185.849	231.418	294.145	356.419	420.604
	199.871	278.882	304.319	316.69	395.406
	198.505	227.83	291.712	334.466	376.402
	196.223	242.104	302.381	346.527	413.498
	211.132	229.214	314.538	315.146	405.479
	201.827	249.716	307.861	348.025	421.712
	191.837	202.544	293.089	344.068	379.626
	184.811	241.546	342.118	309.693	385.192
	204.38	248.481	290.779	348.731	432.402
	198.581	220.561	306.761	334.241	408.563
	199.948	205.9	267.452	322.869	396.368
	193.902	239.94	311.78	350.731	409.929
	198.488	247.722	247.95	341.876	414.806
	185.909	256.09	272.989	354.628	407.783
	197.203	248.832	324.399	333.967	409.903
	193.855	234.539	241.679	332.587	381.785
	191.769	260.505	290.664	346.638	413.416
	189.719	278.407	261.181	320.26	413.222
	188.013	243.698	297.467	364.977	399.213
	188.095	180.75	256.378	342.866	381.012
	181.246	206.381	283.903	357.122	374.44
	193.426	232.849	276.688	347.506	386.936
	180.082	227.256	288.051	365.487	381.107
	211.406	274.941	277.17	365.205	434.604
	213.984	232.8	298.887	329.903	419.847
	195.672	211.905	284.022	302.435	404.375
	214.366	238.221	319.366	349.504	376.789
	204.869	226.727	270.884	329.42	406.313
	190.676	257.92	375.319	318.553	403.44
	205.6	244.038	261.399	349.162	397.622
	202.652	252.559	310.738	326.558	367.785
	197.13	200.459	287.55	335.428	396.57
	193.638	211.893	252.254	326.766	418.091
	204.261	212.877	320.909	354.694	414.834
	207.775	223.461	267.761	336.512	390.79
	206.105	271.07	222.938	338.055	392.378
	204.698	238.302	248.744	346.425	382.823
	211.84	224.4	290.479	347.158	405.072
	194.607	263.415	254.358	317.429	398.142
	217.263	268.579	314.079	351.398	410.838
	213.438	262.918	279.062	318.269	406.682
	207.851	254.335	253.222	335.735	397.281
	208.479	234.818	278.508	355.945	384.323
	209.923	240.659	221.433	344.837	390.606
	215.194	259.412	310.561	317.765	415.923
	185.04	223.003	269.32	324.412	397.419
	207.269	247.411	286.156	326.007	405.328
	209.24	247.174	314.547	333.053	412.125
	197.224	229.466	283.389	345.178	411.744
	197.268	268.477	292.999	346.319	406.19
	179.448	217.819	324.43	340.049	394.975
	199.478	214.741	265.756	329.216	366.483
	210.631	232.05	267.824	349.346	419.656
	203.032	256.167	287.317	331.709	415.774
	204.548	243.381	270.364	340.454	393.846
	212.28	241.146	309.964	342.024	410.346
	195.776	236.856	254.059	345.98	410.665
	200.013	269.996	302.882	323.206	416.617
	204.561	238.543	224.982	339.446	377.51
	188.294	207.622	294.535	327.382	410.401
	198.753	235.679	322.981	355.377	413.025
	192.78	236.446	289.395	346.539	413.526
	207.061	230.635	283.758	295.919	389.523
	198.79	246.911	284.415	355.912	391.104
	196.575	260.961	329.66	340.121	408.881
	208.008	260.034	321.978	322.741	411.544
	188.443	207.611	297.297	339.525	412.418
	200.44	211.425	317.014	338.233	402.718
	176.876	275.533	308.263	347.406	382.244
	197.129	219.433	253.932	327.56	392.096
	201.569	234.315	294.621	344.788	399.015
	176.332	252.109	351.487	317.847	410.899
	202.19	248.903	268.223	332.019	372.715
	186.847	217.479	249.333	334.534	400.289
	196.647	260.253	309.293	325.455	404.248
	187.011	206.63	286.78	344.475	385.012
	214.647	209.103	319.931	343.782	384.629
	211.294	248.563	330.065	330.008	382.803
	207.616	262.614	245.824	325.851	390.072
	192.702	259.516	331.885	329.22	399.714
	205.936	256.339	296.369	347.333	381.821
	180.892	213.527	319.578	342.666	383.219
	192.441	295.604	263.11	328.694	391.082
	199.537	235.288	309.406	352.799	388.205
	189.127	250.79	220.791	342.964	415.494
	199.55	205.164	305.672	353.701	395.261
	192.356	235.255	306.763	344.687	406.218
	183.086	240.074	267.658	338.303	390.935
	211.434	224.325	258.312	330.674	394.302
	205.523	260.027	253.09	332.126	421.735
	187.323	259.607	267.549	321.315	403.536
	188.848	223.055	324.981	341.346	397.973
	190.933	250.685	275.392	340.314	410.464
	209.084	200.913	257.358	358.001	396.974
	198.492	224.705	326.686	324.136	400.925
	209.428	246.305	298.142	357.302	412.163
	211.946	240.146	250.191	344.087	385.897
	203.371	270.147	295.335	351.224	387.88
	197.906	279.046	273.008	332.277	416.427
	188.223	252.234	277.055	352.875	386.666
	212.89	250.493	263.315	297.341	384.551
	191.678	284.708	283.598	356.528	402.986
	213.799	230.23	291.73	349.253	398.071
	206.694	269.178	318.576	353.156	401.462
	196.32	232.502	289.618	360.894	387.486
	203.841	246.514	318.299	361.784	413.413
	203.181	242.47	250.635	332.353	398.72
	178.446	261.279	269.783	329.424	406.284
	206.827	230.594	259.586	357.297	390.784
	206.329	239.037	249.511	326.903	396.571
	214.714	252.727	294.011	338.014	425.252
	192.507	209.641	268.361	368.092	395.423
	194.07	230.656	321.732	333.51	402.502
	186.686	254.026	316.993	342.019	386.652
	211.885	244.403	291.546	325.207	402.543
	213.799	264.846	211.815	336.783	416.388
	206.769	236.648	262.036	329.606	406.804
	199.356	236.853	237.652	309.423	404.396
	180.181	207.136	245.537	332.682	409.961
	200.238	231.385	277.749	354.349	409.876
	193.782	246.816	271.187	353.593	393.174
	163.318	226.21	276.292	342.612	381.469
	195.7	239.608	202.178	346.883	424.895
	202.118	219.076	324.904	330.716	375.128
	181.717	243.015	298.425	329.746	409.94
	205.955	282.416	294.651	317.307	403.04
	187.527	260.368	244.162	352.907	382.029
	196.926	202.075	296.16	322.469	397.896
	199.162	220.334	264.286	348.237	367.842
	199.845	224.449	300.256	336.517	374.391
	178.733	248.164	298.875	328.484	430.228
	205.763	212.282	322.133	346.048	417.613
	184.001	233.806	318.22	335.969	391.683
	199.359	263.345	294.273	341.856	401.15
	190.423	236.929	316.299	374.084	398.084
	222.496	235.691	261.086	337.535	381.782
	181.794	239.869	328.871	356.902	393.658
	193.433	255.028	273.656	341.644	381.918
	197.527	223.778	312.469	326.129	406.346
	196.103	214.328	295.053	312.265	385.622
	197.43	233.708	283.647	341.435	391.145
	215.874	244.373	324.756	331.813	392.92
	203.541	248.476	323.536	330.667	417.772
	208.838	230.637	247.975	367.786	390.917
	194.123	219.565	287.276	339.276	423.038
	189.488	232.374	217.81	323.18	407.565
	201.312	261.389	292.087	300.733	418.418
	196.327	272.607	275.102	329.447	390.361
	192.362	246.073	239.392	338.998	408.371
	193.485	275.803	312.793	360.762	414.501
	196.024	256.899	306.906	350.806	377.007
	206.278	232.956	262.758	335.612	371.479
	197.716	266.313	285.477	337.865	394.461
	215.863	252.864	302.752	351.505	405.024
	213.088	265.633	291.859	362.034	409.413
	188.206	254.402	269.873	338.071	372.643
	195.417	247.351	333.954	324.942	404.246
	193.176	243.747	289.666	326.113	372.952
	188.526	246.383	358.351	333.311	375.259
	193.446	256.586	286.389	352.877	395.5
	214.128	226.221	260.016	336.982	376.721
	191.702	250.761	287.849	337.751	381.015
	204.814	230.889	294.772	330.494	422.007
	194.073	252.045	307.14	327.04	401.332
	209.49	238.839	332.446	342.276	382.924
	196.93	246.963	345.144	336.984	404.552
	182.508	244.288	281.178	324.864	393.386
	209.16	283.822	278.797	360.563	385.829
	202.312	275.284	299.546	339.741	404.959
	193.247	226.038	267.857	337.661	378.796
	215.535	207.236	314.06	333.988	397.688
	203.314	231.984	298.822	342.279	388.796
	200.327	255.692	269.613	323.404	411.558
	208.489	244.182	301.371	325.408	391.875
	192.42	214.439	257.944	316.104	426.875
	194.031	240.004	276.211	327.883	405.543
	187.939	260.456	242.208	338.058	375.695
	194.411	237.996	308.407	343.923	397.119
	191.531	229.179	290.717	321	385.91
	189.964	233.187	374.683	339.284	417.008
	206.418	217.762	320.823	360.545	413.717
	200.597	226.955	288.212	353.259	407.774
	196.405	287.908	263.205	332.793	415.812
	198.878	259.791	280.492	334.363	405.3
	196.16	241.672	237.871	347.343	384.749
	203.662	211.607	271.391	341.816	404.579
	206.977	207.758	300.6	329.979	413.59
	190.184	230.519	307.711	325.176	371.741
	180.559	234.645	278.07	329.422	408.801
	205.635	252.082	340.867	338.892	422.245
	207.458	201.338	323.877	328.17	383.958
	212.086	255.322	321.52	346.567	396.505
	191.954	237.267	276.759	350.705	384.293
	188.299	242.981	273.381	316.701	381.849
	202.27	251.866	310.925	321.338	411.849
	201.041	248.069	271.092	345.069	387.098
	192.834	226.911	301.675	321.005	412.168
	188.534	252.1	278.986	361.342	408.572
	189.825	245.024	279.761	324.563	409.02
	203.05	231.98	272.686	350.17	376.827
	189.84	264.002	268.471	341.268	392.387
	200.005	261.995	260.852	344.621	391.563
	211.854	259.425	316.549	309.876	392.374
	190.676	243.177	300.427	337.114	401.645
	197.441	262.692	262.945	322.184	420.075
	203.918	251.999	242.604	347.836	386.51
	213.648	241.448	302.378	335.955	419.615
	191.13	235.456	279.39	327.551	404.831
	195.449	225.572	304.135	366.059	410.969
	189.304	258.976	247.691	315.488	376.597
	191.332	267.316	284.343	338.595	404.906
	198.88	232.133	285.512	334.908	392.82
	189.363	246.453	307.027	322.579	395.858
	228.067	245.803	361.27	331.713	391.431
	189.397	284.542	262.996	338.511	384.295
	204.836	267.988	247.895	340.121	409.805
	194.607	229.295	320.595	340.005	398.493
	206.187	220.717	240.625	331.252	381.29
	192.917	238.857	319.859	347.48	394.423
	214.213	239.208	239.732	340.772	413.685
	207.477	203.787	320.564	336.258	429.519
	199.468	201.026	268.432	339.079	413.567
	192.466	242.382	245.905	322.796	435.577
	220.713	252.377	339.393	374.704	431.069
	198.85	252.819	287.13	325.123	384.449
	189.139	214.87	247.125	329.38	408.211
	194.922	218.241	288.938	319.542	419.052
	182.347	228.111	326.856	328.385	376.137
	216.385	254.087	252.004	341.107	423.165
	216.756	228.078	307.257	351.679	380.688
	182.898	232.937	234.248	314.828	376.169
	182.757	214.332	280.302	369.713	411.433
	175.923	249.917	307.322	324.081	404.6
	197.639	246.4	282.946	357.982	388.576
	194.173	260.7	261.258	319.413	376.74
	186.121	217.962	328.196	329.994	430.44
	178.492	253.696	302.328	355.375	393.526
	211.13	269.164	238.068	317.364	389.559
	209.956	238.081	322.419	308.496	386.985
	197.445	254.207	255.962	374.555	362.617
	202.733	236.758	315.041	323.85	428.396
	211.119	232.71	335.029	333.711	386.594
	195.134	227.432	326.837	349.975	409.876
	190.333	239.762	238.19	325.222	394.999
	215.033	241.624	304.538	342.228	394.184
	198.327	283.839	286.477	328.387	378.087
	204.814	221.894	294.653	355.551	410.162
	205.888	248.588	354.616	323.251	385.736
	202.646	226.915	237.031	329.222	374.212
	196.841	210.999	306.616	324.864	371.238
	187.47	225.035	273.005	364.283	411.795
	197.056	232.073	220.955	346.667	393.893
	210.398	243.451	276.024	338.264	412.884
	214.865	251.099	331.41	300.059	405.841
	201.822	251.421	252.735	357.193	429.094
	200.762	230.77	285.414	342.714	388.233
	214.598	234.055	307.173	338.027	428.472
	204.666	258.247	297.621	349.256	397.219
	208.917	234.027	305.106	326.965	419.16
	185.704	234.601	223.698	329.095	398.947
	194.544	257.497	271.404	330.101	410.512
	188.831	208.92	276.111	301.555	398.175
	189.435	255.763	316.515	317.871	400.667
	180.294	254.647	296.261	324.691	429.238
	202.295	211.711	286.743	357.917	416.173
	212.82	248.748	238.673	352.769	391.183
	202.303	267.895	320.181	316.899	411.626
	192.579	260.404	306.2	348.201	401.912
	220.282	230.761	228.381	343.398	389.709
	210.362	253.938	317.412	348.601	383.2
	182.804	237.162	277.512	353.778	380.524
	182.747	220.978	248.727	323.751	388.811
	209.047	260.332	271.571	341.127	403.077
	189.647	214.853	339.88	321.285	391.932
	206.53	236.282	262.114	330.991	391.985
	223.483	258.56	268.527	325.119	426.892
	193.678	209.68	306.341	343.447	384.311
	203.014	280.966	272.133	349.956	424.547
	211.334	189.253	276.691	331.745	390.039
	189.277	206.88	274.951	317.81	396.324
	208.299	253.933	265.718	346.104	408.086
	193.925	197.54	308.208	323.934	388.832
	200.371	264.577	313.669	335.361	413.897
	195.254	234.488	284.821	352.195	407.613
	191.724	255.38	295.065	322.121	385.779
	199.762	249.263	321.628	324.371	412.496
	208.579	213.471	301.843	337.407	389.87
	208.699	216.448	293.648	350.251	418.105
	184.716	267.551	302.361	356.33	401.73
	205.186	231.664	283.264	317.905	408.491
	200.012	256.925	350.178	318.053	407.966
	206.545	224.84	248.703	372.509	425.19
	193.24	193.839	239.162	343.762	428.212
	218.079	240.846	307.801	357.696	416.478
	208.548	257.553	273.81	344.073	379.976
	207.859	254.868	282.073	335.367	426.99
	199.971	203.644	269.346	348.627	393.845
	198.555	229.168	338.104	349.178	410.097
	204.64	234.587	287.897	323.695	414.035
	194	264.265	281.606	339.338	397.49
	201.499	226.714	291.165	340.622	395.314
	181.944	236.93	326.778	335.669	420.616
	199.17	207.042	320.827	355.655	406.493
	200.755	220.311	267.213	350.404	395.836
	217.871	218.695	279.685	317.616	401.861
	192.023	228.432	295.709	351.682	411.935
	185.431	192.461	265.959	308.812	393.697
	197.629	253.449	289.363	347.334	386.628
	215.941	224.495	299.921	339.698	411.226
	196.673	261.591	259.316	332.168	387.821
	200.037	267.331	301.677	349.961	370.63
	208.547	271.517	315.503	346.854	403.005
	201.158	236.066	278.74	362.553	391.258
	203.77	233.618	279.61	371.452	398.434
	181.905	244.318	315.83	385.459	398.89
	193.944	240.777	259.941	319.838	382.944
	198.288	225.381	273.245	307.382	402.609
	202.704	239.104	263.61	331.447	370.638
	209.195	227.588	293.038	361.559	410.584
	196.608	245.095	236.226	336.244	396.914
	198.706	219.846	271.151	315.014	414.937
	204.662	237.658	319.901	342.728	421.412
	190.024	227.777	297.332	311.151	400.068
	213.447	234.38	296.39	353.401	385.472
	198.964	253.457	268.793	352.06	414.025
	207.867	252.736	311.004	370.414	414.466
	193.834	235.53	267.363	327.303	401.382
	209.176	236.884	318.569	331.139	408.434
	199.615	258.511	272.876	307.922	396.705
	180.816	274.08	311.642	352.715	414.931
	208.875	219.981	278.605	324.911	414.535
	204.098	261.346	275.657	332.146	425.864
	204.856	185.091	274.473	348.144	432.582
	212.264	261.115	234.93	319.826	377.637
	218.067	264.198	273.959	332.806	409.427
	201.443	220.614	245.912	339	389.923
	191.985	228.933	311.375	320.974	415.999
	208.595	227.051	231.783	342.697	427.243
	194.701	219.627	296.048	344.283	387.481
	204.538	214.125	274.509	320.757	391.368
	198.576	254.907	265.991	337.82	409.703
	200.908	242.327	243.722	343.5	401.862
	194.12	234.812	321.409	333.659	388.309
	210.255	217.322	310.225	355.148	399.795
	204.757	219.877	324.514	345.283	405.065
	193.579	249.396	302.531	327.528	395.2
	203.563	275.474	287.759	339.175	363.542
	202.02	198.561	245.925	352.836	375.528
	208.105	228.076	250.504	347.02	369.79
	207.104	231.264	277.928	317.415	400.385
	198.155	261.931	310.633	345.274	388.708
	182.914	219.143	264.103	360.723	418.998
	209.471	223.659	330.37	316.278	415.659
	203.608	215.643	196.21	333.549	392.622
	223.124	223.018	287.137	308.6	411.259
	192.582	267.642	231.962	320.236	422.518
	192.127	222.675	294.762	366.018	381.283
	216.981	238.566	293.153	324.402	390.344
	205.162	244.795	290.293	341.603	396.091
	213.687	184.54	284.851	303.226	415.209
	198.907	285.817	262.294	342.192	398.363
	190.833	227.49	335.121	362.82	406.184
	204.367	246.582	285.024	344.435	409.069
	202.669	254.069	325.342	360.726	404.172
	215.836	257.488	285.734	324.055	416.187
	213.445	242.05	275.234	322.503	398.817
	194.575	244.699	310.127	342.823	420.368
	187.173	240.911	304.168	338.374	388.461
	212.004	241.339	293.098	335.718	400.632
	191.931	243.093	274.878	338.563	374.039
	209.238	241.79	291.659	333.897	400.278
	209.902	214.328	264.694	351.852	405.879
	211.927	228.414	254.437	341.047	380.837
	228.956	245.877	270.483	344.284	378.696
	208.833	279.926	283.206	333.625	410.814
	205.082	229.198	344.132	379.059	403.805
	191.348	219.195	296.2	350.152	406.078
	197.535	246.338	285.748	321.802	401.48
	205.413	223.217	294.451	323.986	439.482
	196.23	245.569	248.048	327.691	371.727
	191.352	204.159	290.013	341.887	379.539
	199.185	213.278	227.723	337.39	414.62
	195.682	241.724	285.312	304.74	384.512
	216.838	207.6	320.128	328.897	377.063
	187.342	237.402	281.065	334.062	404.136
	188.751	235.804	313.782	329.058	374.257
	202.46	241.107	257.932	346.187	391.014
	188.824	225.848	340.906	328.79	389.067
	199.281	228.946	300.137	324.202	382.86
	211.427	216.703	287.934	340.928	398.296
	189.702	234.715	263.383	339.717	439.783
	188.616	245.398	272.711	330.199	405.318
	199.475	232.888	336.399	341.003	417.821
	216.943	288.182	302.933	354.362	388.645
	195.594	253.585	276.47	346.601	408.231
	188.048	186.903	290.729	322.174	372.22
	201.788	249.918	329.804	348.737	393.108
	203.213	250.014	245.084	316.797	396.294
	188.186	259.652	284.413	324.2	403.568
	197.84	238.035	301.014	336.308	394.991
	199.056	233.684	263.839	319.337	402.768
	192.974	262.692	265.04	328.53	383.364
	198.837	232.698	335.35	324.547	384.526
	205.877	234.496	309.426	325.276	415.752
	182.98	212.676	331.879	349.707	397.392
	204.31	229.526	272.524	345.135	392.37
	202.973	223.466	342.667	326.043	395.382
	183.225	203.724	314.272	319.46	359.857
	192.304	262.15	304.82	346.18	391.365
	212.542	207.405	275.5	352.633	397.039
	179.591	196.024	290.561	369.631	391.175
	199.63	234.963	256.369	343.708	411.772
	191.867	236.216	334.007	367.954	415.49
	193.856	228.51	264.645	343.675	434.023
	189.928	276.135	326.885	345.234	413.708
	199.882	240.426	277.163	352.774	392.678
	195.58	242.222	324.218	351.538	385.741
	192.516	246.596	323.938	362.075	386.761
	225.079	251.245	322.826	328.642	374.282
	209.666	223.073	338.088	345.77	387.404
	209.694	254.798	346.93	332.027	409.27
	218.218	253.524	267.746	340.689	383.27
	202.56	263.743	289.186	316.472	397.649
	208.512	229.276	361.193	329.704	371.875
	207.501	206.599	355.658	340.455	383.37
	215.573	208.625	342.285	367.424	398.349
	194.285	186.64	273.536	323.066	390.379
	219.749	235.365	302.526	348.77	370.401
	199.144	237.284	295.316	328.986	388.79
	202.428	219.854	333.215	350.873	402.309
	176.774	230.637	306.203	348.051	425.285
	182.473	218.649	246.622	341.472	397.002
	201.984	247.285	298.237	350.526	380.912
	193.054	201.66	272.393	336.301	390.571
	197.667	232.582	280.108	345.397	392.653
	214.593	197.555	291.461	347.182	403.714
	196.465	229.887	249.89	371.158	415.071
	199.62	239.464	338.875	327.95	384.502
	188.082	248.384	273.717	337.977	402.151
	212.175	260.687	252.436	343.785	398.845
	184.772	208.371	317.325	324.97	398.71
	186.628	276.158	302.401	323.527	396.09
	207.561	247.443	282.991	344.423	430.513
	203.897	267.023	264.23	332.653	386.857
	184.388	217.602	306.453	326.637	422.007
	206.516	212.586	258.741	317.033	394.809
	198.043	262.559	295.093	330.845	392.027
	196.064	246	294.076	344.955	407.827
	205.848	236.946	350.881	344.805	404.962
	201.053	220.504	306.788	356.471	408.979
	202.484	254.909	290.345	345.359	396.166
	195.549	205.01	297.942	354.13	382.895
	201.683	218.783	219.66	330.56	392.03
	204.974	211.055	312.339	354.009	396.739
	214.103	219.562	313.001	336.457	404.13
	201.618	200.725	305.782	349.045	404.28
	205.73	236.884	257.904	340.403	407.188
	193.391	242.273	296.66	343.919	386.453
	198.131	234.671	269.858	338.55	384.386
	206.757	222.817	318.22	342.838	401.562
	190.892	248.159	266.105	335.493	425.803
	197.763	237.111	314.256	335.255	374.207
	198.608	254.967	254.787	318.87	424.547
	208.252	246.067	299.474	344.768	410.436
	180.405	235.456	250.107	335.564	387.832
	186.816	200.296	325.526	333.576	394.824
	194.918	256.552	237.333	317.311	398.139
	210.082	236.221	259.682	354.27	410.384
	214.609	260.279	226.375	315.661	429.953
	198.14	252.127	279.505	326.177	423.086
	203.564	276.582	279.057	358.45	402.832
	199.596	218.84	275.578	342.059	396.859
	190.775	253.647	375.718	337.934	387.201
	211.413	241.106	301.437	351.175	409.978
	201.698	262.415	217.559	334.554	400.144
	195	210.321	272.357	348.478	391.414
	203.276	246.52	246.452	334.611	399.062
	199.843	231.326	283.497	344.184	410.841
	201.493	301.08	247.858	353.787	397.418
	199.223	234.356	331.493	329.119	422.294
	203.757	232.795	306.126	342.328	381.358
	192.16	244.874	293.537	330.27	401.344
	192.746	225.315	297.954	339.604	423.718
	197.3	235.781	295.272	330.172	398.499
	202.291	250.76	248.578	352.913	409.27
	200.935	238.27	277.781	336.969	414.146
	212.387	231.696	296.106	356.181	386.004
	195.263	247.849	248.542	371.05	405.076
	210.039	223.457	300.73	361.608	373.483
	201.173	249.875	253.246	351.763	383.815
	184.18	238.251	313.236	352.071	396.953
	207.945	289.642	291.85	342.295	407.664
	214.47	249.892	291.735	351.634	397.267
	205.102	251.131	321.152	332.671	394.274
	208.615	274.808	279.266	330.269	392.849
	207.787	260.813	288.008	364.67	396.752
	206.717	206.4	278.424	333.761	372.271
	191.536	193.594	257.646	323.079	390.831
	190.654	238.879	315.96	333.728	392.479
	203.467	238.584	274.69	321.768	394.316
	199.774	234.053	356.813	346.442	363.779
	199.899	224.379	329.65	345.897	396.127
	197.959	254.219	270.347	336.57	399.644
	196.935	225.496	279.224	339.945	421.421
	190.657	227.408	302.398	322.869	399.859
	204.07	204.6	267.582	323.821	406.148
	197.505	287.26	306.841	324.728	401.484
	205.058	223.496	283.692	327.324	390.004
	198.814	220.7	260.734	341.928	385.62
	190.08	240.722	317.794	332.106	396.078
	213.039	217.36	264.359	334.283	415.552
	187.355	252.611	279.95	346.717	395.226
	203.377	257.661	287.038	346.58	410.435
	214.33	247.829	281.947	322.048	396.562
	188.864	219.696	278.962	307.32	402.156
	202.205	234.233	290.804	338.724	412.817
	199.536	241.242	285.168	343.188	398.975
	180.674	273.886	287.16	342.294	392.383
	191.701	245.09	295.9	358.903	403.3
	193.258	272.025	277.981	353.846	439.231
	209.943	229.387	253.95	342.423	409.356
	229.219	263.82	323.191	333.449	427.844
	211.955	228.699	253.727	358.637	396.186
	192.022	259.786	274.946	343.387	410.285
	201.66	249.548	250.656	363.908	379.449
	187.187	255.511	295.494	331.176	396.093
	196.994	248.949	271.74	335.552	402.869
	196.986	250.814	277.226	333.666	379.623
	210.561	223.086	289.675	336.551	409.73
	199.933	229.182	343.934	347.128	408.909
	198.734	252.227	264.04	311.173	419.85
	193.349	235.914	301.613	318.579	402.642
	198.881	234.203	264.352	337.737	405.345
	206.145	257.968	269.052	312.239	406.51
	202.464	251.95	269.697	316.678	384.001
	197.542	231.529	306.461	340.408	408.782
	209.251	222.137	301.255	328.139	396.826
	197.253	283.218	255.773	338.336	388.779
	204.894	260.617	296.28	344.256	375.856
	209.359	208.451	303.884	327.06	397.868
	206.011	255.74	233.346	349.183	388.53
	197.789	255.33	288.752	339.041	417.153
	205.2	210.477	319.882	319.277	426.667
	207.443	238.957	281.482	341.231	375.623
	196.41	244.233	244.28	337.65	410.763
	211.21	224.408	241.779	328.447	374.034
	214.826	218.191	298.401	321.758	396.382
	193.203	235.732	255.887	308.045	420.807
	199.303	237.956	266.343	325.775	399.653
	205.557	225.075	335.875	351.872	386.829
	198.689	217.516	298.253	324.538	378.206
	209.507	243.781	266.696	343.625	390.453
	201.4	273.494	298.432	345.493	393.682
	195.355	249.135	348.553	355.594	388.122
	179.664	238.005	257.295	327.784	407.781
	215.358	221.117	311.172	343.922	383.809
	203.123	243.277	284.597	331.9	419.919
	195.081	217.203	306.293	330.182	399.896
	196.664	252.817	321.853	350.311	370.929
	193.493	274.324	286.389	323.579	382.756
	202.57	256.567	240.428	351.91	401.408
	198.987	231.703	238.443	346.531	395.152
	218.754	235.564	280.692	334.553	401.952
	198.117	270.286	330.122	332.06	409.946
	211.859	214.216	309.918	359.023	381.335
	191.494	204.051	275.531	378.696	391.723
	192.305	243.27	310.535	316.043	384.641
	204.191	243.81	279.451	327.484	387.296
	182.993	234.466	264.962	322.891	373.72
	201.311	285.166	322.137	348.454	398.183
	193.028	257.593	277.258	377.974	391.966
	200.102	254.899	260.37	324.936	394.565
	194.702	229.2	299.257	351.127	395.367
	216.432	269.08	313.744	350.571	388.162
	186.701	248.436	250.218	335.974	426.069
	194.136	232.07	354.293	362.381	405.384
	204.329	253.254	309.003	350.649	393.953
	207.943	231.434	252.824	323.702	372.769
	204.449	229.851	324.082	333.578	422.17
	199.929	233.607	259.235	339.948	408.635
	198.786	218.775	288.208	314.445	391.565
	190.568	246.437	321.203	360.502	388.718
	188.551	219.518	302.892	336.828	405.562
	208.565	216.494	347.948	326.117	405.766
	223.9	249.603	295.823	351.719	398.005
	207.025	254.996	277.484	349.108	393.467
	222.429	216.697	282.35	354.064	387.615
	203.929	260.133	289.609	342.881	397.573
	193.993	205.15	334.415	325.059	396.369
	183.06	263.573	272.73	340.453	395.186
	211.252	196.67	271.803	354.049	410.097
	196.274	228.622	297.534	329.173	401.295
	197.62	206.88	335.779	317.696	405.819
	186.394	254.385	321.007	341.618	411.291
	220.819	267.794	264.216	327.994	414.149
	204.221	213.691	318.45	335.566	395.264
	199.703	242.401	301.243	338.826	386.106
	226.322	207	278.407	340.069	388.192
	193.034	199.34	277.654	350.803	421.245
	201.207	283.155	321.704	348.476	396.257
	214.149	203.85	351.733	347.375	399.316
	189.559	259.242	306.841	347.437	389.371
	194.459	255.171	277.938	328.535	412.467
	195.07	265.529	372.873	342.991	406.032
	204.539	229.225	315.178	338.341	420.377
	200.107	235.949	282.459	316.659	415.365
	189.141	255.54	263.556	353.554	413.271
	205.527	277.28	305.409	340.784	399.01
	201.244	247.674	253.012	363.403	409.829
	215.879	223.092	331.691	328.25	418.916
	208.595	230.474	274.62	358.467	416.187
	192.786	242.087	278.283	341.299	391.121
	218.126	294.976	262.553	343.236	418.7
	180.772	219.145	295.344	314.894	402.511
	203.711	268.498	328.866	345.318	380.23
	191.783	209.69	282.892	369.44	372.007
	194.931	228.835	323.691	305.685	407.633
	186.334	204.121	300.747	323.152	407.012
	205.523	270.51	251.435	339.826	379.914
	209.53	214.809	259.99	340.509	395.286
	196.266	244.961	330.939	351.291	404.391
	183.413	259.007	298.559	343.464	384.902
	212.325	234.34	319.2	327.87	404.115
	212.739	228.056	248.266	314.861	430.004
	209.972	237.392	289.223	330.335	394.034
	213.493	231.999	300.463	341.661	395.716
	189.075	220.829	256.834	322.761	403.798
	193.562	233.748	263.27	368.437	381.587
	203.765	242.068	316.215	339.616	384.369
	193.423	249.462	321.6	352.306	412.556
	200.591	261.967	309.262	348.438	405.061
	206.156	240.03	269.625	348.734	372.04
	204.954	242.799	237.344	323.09	418.218
	205.837	237.801	311.648	363.734	396.295
	198.935	221.381	300.544	357.054	394.953
	202.759	234.748	278.115	370.513	384.522
	179.267	220.415	276.787	338.974	405.002
	209.898	233.468	272.616	342.356	403.89
	208.438	231.067	291.739	313.962	391.005
	198.26	264.261	297.344	339.234	401.621
	189.913	268.858	266.356	347.165	389.567
	189.151	220.583	299.788	343.146	373.894
	191.073	232.805	307.941	345.664	387.382
	189.449	245.07	290.637	351.475	413.971
	192.063	224.275	264.156	319.351	417.246
	214.047	237.45	309.679	342.516	411.095
	195.217	252.063	299.447	361.273	437.752
	196.023	256.873	320.734	361.87	422.824
	208.929	260.06	310.199	350.691	409.679
	202.749	239.159	277.908	303.014	400.946
	200.49	214.38	250.754	344.628	413.044
	205.877	245.899	284.572	338.177	415.923
	196.262	240.278	297.377	331.221	381.734
	187.201	235.738	273.317	333.052	395.479
	196.086	255.355	224.861	346.739	389.677
	197.375	236.004	309.135	340.692	411.197
	203.433	254.568	286.031	351.097	420.575
	227.454	195.274	285.354	347.46	403.064
	199.912	246.126	277.889	331.799	368.412
	194.402	248.868	314.525	349.155	410.323
	197.139	248.687	242.241	327.536	415.59
	189.098	235.763	298.856	335.973	412.727
	209.477	265.154	319.336	343.163	389.808
	190.194	276.98	257.453	337.117	397.934
	206.511	248.795	320.514	319.684	397.529
	195.871	274.264	323.609	353.293	406.198
	207.781	278.456	328.781	326.073	381.015
	201.028	246.498	282.471	360.078	413.401
	189.588	208.94	325.974	336.789	416.835
	206.672	242.788	302.408	349.425	408.696
	215.958	225.659	301.048	360.435	417.687
	186.594	242.373	273.226	340.78	399.81
	208.26	239.384	289.843	321.064	384.563
	205.281	253.165	260.571	324.262	412.043
	185.742	219.578	298.366	322.736	389.396
	205.028	247.184	286.927	360.438	409.849
	184.048	255.491	273.653	349.49	393.206
	200.698	259.823	274.262	323.522	412.753
	196.409	263.724	273.651	340.993	407.877
	209.023	246.332	259.712	340.172	401.89
	222.048	250.733	326.201	357.286	391.161
	190.185	228.807	305.247	319.542	373.618
	189.881	231.798	328.707	330.528	379.931
	196.494	237.27	222.162	338.421	421.295
	197.99	257.822	252.521	348.82	440.891
	176.763	252.894	263.335	353.254	434.41
	184.473	218.016	285.451	323.905	379.646
	203.493	216.525	335.618	322.922	418.755
	204.452	208.698	340.656	336.852	407.222
	215.431	261.3	246.013	351.697	404.894
	200.597	226.976	299.5	342.368	400.346
	202.589	227.701	289.221	334.572	390.933
	197.363	229.426	253.718	350.46	405.524
	209.769	234.467	306.23	321.308	395.941
	209.52	272.822	303.246	328.09	400.6
	185.893	218.052	301.751	342.325	406.089
	203.28	233.76	271.518	344.024	393.429
	202.785	244.32	302.426	336.873	405.295
	205.355	248.232	288.465	310.441	395.22
	181.585	232.919	281.288	365.294	411.215
	200.99	268.81	238.323	351.769	399.88
	184.121	234.834	241.637	333.286	415.035
	196.006	238.738	270.33	337.563	424.237
	202.95	229.514	329.203	358.203	405.076
	214.73	241.541	315.734	348.744	413.168
	199.782	245.177	267.86	343.777	394.914
	189.465	272.994	249.675	340.079	401.823
	188.29	219.988	242.572	346.081	402.97
	173.373	237.607	259.59	345.533	416.989
	201.488	228.658	286.121	347.858	372.673
	212.846	252.751	292.241	356.77	394.15
	199.83	252.817	308.004	348.185	408.553
	198.742	240.743	278.723	343.714	371.822
	188.198	255.483	307.408	357.636	392.172
	207.168	267.794	304.686	323.833	425.186
	201.749	209.881	301.492	345.048	411.64
	196.296	232.471	287.84	316.047	419.615
	203.029	242.994	287.119	338.153	393.306
	206.916	237.071	327.21	347.631	393.796
	204.916	249.266	295.645	357.863	429.307
	225.59	248.211	294.649	337.066	366.155
	210.915	216.549	256.455	336.225	408.231
	186.637	244.921	285.228	337.838	411.835
	209.894	262.617	258.67	343.466	411.819
	178.181	244.265	298.746	327.755	396.953
	201.836	235.025	288.017	307.75	384.293
	187.479	264.535	285.553	343.715	426.495
	224.657	248.389	285.934	336.201	393.75
	183.862	274.752	296.649	323.324	413.476
	204.23	253.566	294.358	346.204	416.687
	185.376	227.223	279.933	366.403	414.935
	208.083	255.13	294.196	349.057	392.563
	195.37	239.014	273.196	372.367	420.426
	203.083	282.984	270.376	334.995	369.842
	204.699	204.825	267.011	350.878	402.628
	192.247	235.134	253.338	334.41	420.563
	190.773	241.523	281.558	338.469	403.433
	212.869	243.039	275.657	336.664	420.022
	199.19	241.637	339.735	344.305	429.828
	198.933	208.456	263.627	350.448	370.417
	192.595	254.99	279.89	353.411	406.61
	206.853	235.502	304.142	339.395	389.57
	218.812	249.05	253.178	340.748	415.9
	200.778	226.826	288.38	317.689	422.242
	222.784	222.798	300.13	343.089	410.246
	196.823	237.383	267.409	347.038	391.891
	212.418	246.154	272.572	344.761	407.553
	215.371	232.625	253.319	321.01	412.32
	203.033	252.703	300.067	323.735	342.374
	208.395	228.652	293.766	360.219	384.547
	184.955	251.036	275.394	342.592	434.754
	212.993	229.886	248.927	333.224	392.15
	208.426	222.055	267.476	336.824	391.447
	198.137	223.535	376.718	359.952	419.985
	199.368	249.782	327.837	320.301	414.685
	197.852	244.129	303.393	326.83	402.47
	192.98	237.919	251.414	340.534	403.852
	202.648	265.609	293.918	339.581	374.591
	189.213	245.731	290.091	358.139	418.588
	205.285	215.41	306.504	349.521	413.402
	211.666	279.466	288.913	340.964	385.07
	190.363	198.269	311.051	328.621	411.849
	189.189	231.417	267.189	326.674	397.562
	194.806	237.52	264.421	357.184	416.61
	194.26	225.162	221.495	333.424	375.272
	195.61	207.886	278.184	325.87	408.612
	200.974	274.725	294.433	328.379	404.855
	197.225	200.119	252.249	328.823	425.819
	195.229	226.108	330.69	345.931	418.954
	210.503	244.977	304.893	354.796	398.243
	200.568	224.124	300.673	364.382	406.048
	200.259	247.477	312.817	375.334	422.776
	201.474	209.976	284.198	325.224	396.625
	211.82	239.788	312.263	379.025	404.337
	200.15	214.694	344.367	327.915	421.093
	196.591	222.271	323.631	345.842	394.233
	201.053	272.304	298.323	358.063	389.005
	196.499	269.949	315.592	342.301	420.182
	200.046	254.905	260.511	349.896	418.065
	210.216	245.139	264.606	312.322	399.225
	195.508	232.798	284.716	349.627	430.838
	198.865	284.062	261.327	324.086	404.615
	200.805	282.431	314.983	324.871	412.985
	213.558	216.697	284.756	341.008	413.461
	198.549	241.657	275.319	337.483	421.167
	209.084	248.66	318.579	338.071	388.468
	196.412	215.262	312.628	333.686	422.805
	200.733	267.3	372.464	364.507	374.884
	206.156	246.906	222.656	341.723	384.025
	192.169	288.91	321.604	325.879	398.991
	195.481	206.063	279.319	335.7	396.13
	194.212	272.131	260.25	359.436	377.574
	188.318	227.815	241.399	314.6	406.417
	195.253	215.282	269.078	342.74	409.49
	201.719	276.057	278.856	342.313	395.358
	209.75	233.692	299.74	318.097	373.067
	211.126	237.778	290.763	313.873	394.935
	187.359	188.233	304.296	333.469	412.1
	197.759	229.097	285.544	330.655	411.502
	213.023	225.105	298.535	334.015	372.207
	194.086	251.01	285.544	314.024	385.311
	208.507	260.797	282.556	360.293	424.106
	191.507	259.781	269.987	345.935	356.089
	211.192	247.096	311.968	325.6	393.073
	199.344	236.854	307.479	340.312	392.708
	206.59	238.767	312.312	309.928	409.434
	196.211	238.284	262.92	353.971	369.842
	205.771	237.953	325.619	315.558	411.824
	191.79	226.784	295.898	369.472	391.484
	182.999	203.572	317.682	335.267	424.262
	216.834	224.801	287.98	326.754	395.855
	198.863	239.672	309.872	344.332	400.398
	193.246	234.653	298.978	341.067	378.117
	200.503	234.27	275.973	335.586	392.238
	202.495	231.639	297.427	303.629	393.83
	203.314	219.14	252.127	319.798	382.304
	198.257	263.789	296.754	360.654	395.11
	207.019	224.594	295.067	364.313	401.668
	209.781	277.376	289.974	345.561	405.279
	190.107	255.811	249.436	347.581	413.6
	208.206	245.547	306.261	318.447	401.185
	206.055	237.21	295.613	383.285	388.66
	217.314	218.799	304.582	342.358	394.189
	186.695	242.37	241.442	350.422	409.523
	217.129	277.473	313.7	334.625	406.439
	210.001	265.375	312.309	364.818	428.486
	198.077	254.838	308.432	343.68	385.612
	198.515	272.282	264.273	311.714	402.775
	190.602	224.962	357.632	329.424	416.294
	212.258	264.438	329.382	348.707	400.411
	205.161	217.728	264.622	341.326	398.672
	208.841	293.201	327.344	318.262	377.471
	189.538	226.252	286.045	350.981	416.03
	206.264	245.545	272.787	338.091	389.337
	207.944	255.704	293.583	341.263	408.148
	212.943	219.895	258.348	323.202	394.237
	187.952	254.889	294.739	342.993	383.016
	190.758	271.428	227.055	345.173	403.972
	193.553	225.689	219.442	336.318	397.071
	202.139	265.416	236.077	336.001	407.915
	192.693	263.733	268.58	348.813	410.667
	213.598	250.931	284.977	350.699	381.338
	179.155	232.837	216.028	331.987	394.173
	205.34	217.487	298.988	317.857	408.662
	209.016	256.777	321.156	319.334	372.963
	217.649	262.484	272.67	324.182	385.634
	202.984	263.595	255.1	354.144	421.311
	193.25	230.418	255.992	324.23	398.794
	198.289	250.177	268.104	348.351	382.371
	199.968	252.486	334.803	321.635	407.153
	197.454	267.154	259.613	324.367	411.422
	185.396	241.045	337.468	331.265	404.65
	197.41	248.126	285.347	351.742	411.697
	199.641	249.096	263.505	325.881	399.983
	192.988	265.787	274.312	312.175	396.083
	207.462	222.786	261.09	347.474	382.269
	205.662	238.804	296.517	341.684	400.975
	229.007	235.981	326.277	335.663	405.608
	190.817	266.035	347.757	338.656	403.284
	216.479	275.796	272.681	339.476	395.639
	217.383	234.251	294.078	366.43	375.993
	204.462	235.768	335.314	339.671	402.104
	205.271	245.106	275.871	353.084	419.913
	198.746	223.85	309.175	332.724	405.593
	190.568	237.753	316.492	335.556	399.059
	190.294	230.707	338.196	314.917	379.824
	222.603	274.251	335.86	314.781	409.968
	207.167	252.236	332.697	350.196	393.929
	194.012	252.65	260.538	303.716	383.761
	182.914	218.716	255.773	326.464	404.727
	211.947	268.381	320.276	324.083	385.297
	193.159	225.799	280.68	333.763	388.561
	181.25	263.188	305.224	336.285	401.548
	224.673	209.632	295.356	323.533	448.301
	211.364	213.968	266.356	317.581	386.266
	195.157	196.985	306.528	346.049	379.77
	187.779	230.128	304.997	358.514	385.125
	207.573	238.512	298.892	328.676	403.805
	210.216	253.482	335.669	339.118	406.387
	193.203	238.019	243.805	334.807	411.297
	193.829	251.043	318.106	318.272	406.893
	209.191	225.403	284.604	337.174	394.19
	216.756	215.665	288.713	345.24	398.869
	208.559	260.802	296.875	343.695	394.613
	190.277	259.758	280.323	330.122	397.882
	211.321	254.23	286.544	326.862	419.489
	194.324	231.531	262.727	342.682	429.253
	193.071	211.396	317.336	344.935	385.269
	211.808	238.891	311.544	318.904	405.404
	201.971	262.139	330.615	347.272	413.897
	205.647	205.649	279.395	374.821	407.611
	219.738	246.797	274.065	328.014	401.419
	203.457	243.346	267.287	323.807	360.331
	199.077	273.223	347.874	319.381	362.965
	203.428	260.765	285.764	310.846	381.667
	198.375	248.162	287.688	339.864	364.423
	206.839	224.497	317.218	355.278	401.702
	189.412	244.558	313.603	319.295	385.23
	213.305	256.526	289.161	332.465	395.406
	197.058	228.887	257.993	362.465	411.493
	197.643	255.466	300.607	333.554	385.042
	192.907	283.459	370.041	332.138	403.876
	208.002	208.371	269.087	336.268	377.685
	193.771	216.73	289.055	318.093	383.061
	190.229	243.291	286.932	347.911	401.328
	209.983	233.499	338.781	347.722	383.848
	186.99	263.454	265.411	324.828	403.291
	208.074	209.001	338.609	346.189	410.839
	211.437	237.392	298.335	333.857	390.749
	223.968	263.836	261.057	347.848	395.448
	198.755	215.885	311.157	369.079	398.565
	197.01	230.911	360.412	363.291	404.059
	213.994	273.018	278.932	346.351	403.328
	182.376	265.561	277.657	325.132	385.059
	208.612	227.797	325.004	341.956	381.971
	204.686	267.127	249.822	342.41	379.767
	196.855	286.798	296.214	372.09	403.633
	194.626	236.775	283.114	353.874	398.014
	187.458	240.024	287.361	321.734	391.942
	205.531	228.697	321.302	310.584	399.18
	187.171	271.576	235.004	355.699	397.637
	212.982	244.043	340.055	337.722	398.933
	195.125	235.004	319.005	346.035	414.545
	213.485	243.505	304.492	305.007	389.907
	193.905	221.239	332.433	344.663	391.981
	194.956	240.859	290.359	328.279	394.322
	202.898	209.957	280.28	331.427	416.083
	204.272	204.452	336.18	343.163	375.856
	198.621	250.536	259.994	340.684	404.888
	193.277	221.414	347.948	348.669	371.43
	184.375	227.808	333.947	319.832	384.031
	199.488	221.4	325.586	344.185	391.765
	203.011	217.748	222.103	297.534	401.253
	204.976	201.476	315.737	359.08	410.321
	198.526	223.823	332.247	347.242	409.751
	199.669	213.872	288.118	332.764	415.979
	196.281	242.841	286.339	348.219	407.296
	201.091	208.22	243.449	337.1	425.144
	204.698	249.737	309.624	357.078	402.007
	197.885	244.107	273.464	336.116	374.758
	200.034	240.567	351.45	349.202	408.413
	204.385	237.907	242.976	361.893	407.986
	199.993	221.203	287.782	339.726	434.099
	204.971	242.879	292.485	343.79	386.824
	200.469	251.753	266.739	341.827	397.258
	228.619	210.747	308.679	334.906	405.299
	204.447	246.398	282.006	378.032	395.81
	208.63	226.44	292.499	323.124	369.693
	218.373	252.495	237.757	334.936	415.437
	191.629	212.85	280.311	322.604	401.907
	203.131	238.899	285.597	349.754	394.456
	203.935	258.612	300.913	356.516	393.316
	190.434	216.509	291.245	324.805	395.198
	209.354	209.771	327.359	308.296	398.766
	204.351	251.791	350.953	343.894	404.997
	214.883	256.318	331.995	348.407	419.343
	202.314	234.963	287.969	324.885	375.365
	194.141	256.175	273.776	358.283	399.54
	204.242	238.254	243.715	354.559	408.545
	195.29	272.817	292.195	317.706	393.529
	217.8	232.019	334.636	325.716	392.72
	202.381	293.201	287.683	358.531	385.341
	196.382	263.908	300.502	353.692	416.062
	201.117	218.113	269.477	350.058	406.766
	204.483	257.222	266.218	334.845	383.625
	196.324	239.329	222.484	325.838	407.954
	192.238	280.35	309.827	346.245	402.67
	181.429	245.709	353.281	332.901	399.869
	199.493	252.873	367.201	361.056	428.032
	205.802	250.212	263.055	318.645	410.829
	179.294	201.593	269.503	326.524	393.973
	193.495	229.563	308.266	328.359	395.715
	183.266	244.119	248.608	330.452	395.27
	212.808	223.269	305.349	341.874	385.328
	218.967	220.164	251.897	334.781	407.903
	199.797	251.236	319.701	343.941	396.396
	196.378	245.471	266.381	327.383	412.778
	185.515	226.155	286.542	357.284	388.134
	204.491	271.507	309.474	348.755	390.166
	184.993	257.526	238.057	331.184	401.057
	200.715	238.535	300.183	348.399	393.957
	184.647	254.181	338.626	337.26	373.249
	204.333	234.058	294.474	348.167	422.346
	209.882	244.896	251.107	346.373	405.08
	183.07	242.025	309.361	347.388	423.473
	206.101	281.092	282.608	342.669	403.457
	211.633	228.354	239.853	344.719	434.539
	224.788	252.162	290.302	326.519	370.238
	220.037	224.406	298.695	336.237	420.604
	199.646	215.084	281.463	335.374	408.456
	205.678	229.152	299.235	319.449	371.748
	210.626	265.851	259.88	369.754	376.161
	190.624	263.23	300.828	370.44	388.694
	209.035	216.673	219.767	333.217	425.097
	188.813	248.63	301.66	343.095	404.721
	210.604	230.867	280.454	334.087	417.127
	223.718	244.545	247.993	347.074	395.398
	192.496	225.681	279.305	343.753	398.977
	197.516	289.776	309.687	324.61	408.793
	194.949	202.918	262.893	356.499	412.485
	201.817	228.778	317.531	329.339	395.726
	200.44	201.328	280.709	327.413	413.193
	213.596	271.381	314.605	348.522	400.192
	190.12	232.205	272.689	340.122	396.226
	192.281	241.08	253.124	314.833	406.811
	208.606	255.109	311.69	339.489	411.016
	206.668	231.634	320.318	318.285	414.711
	197.145	226.695	296.764	349.727	412.077
	212.069	238.776	293.983	339.928	394.295
	190.619	210.154	256.378	332.06	388.672
	195.813	240.991	272.924	323.919	425.328
	188.736	272.935	312.106	309.469	383.351
	195.033	234.088	258.583	328.821	410.33
	197.046	219.945	223.725	334.311	383.666
	219.361	232.922	284.065	336.45	403.082
	195.108	235.806	302.109	338.985	427.857
	209.903	196.718	300.72	342.187	406.123
	200.75	218.291	333.934	312.303	401.172
	198.623	263.616	337.404	325.737	380.532
	209.699	223.806	349.474	333.049	392.435
	199.155	233.832	355.384	360.804	378.097
	184.907	237.738	253.694	329.886	409.516
	202.588	259.142	275.896	343.885	422.054
	179.107	230.026	271.64	356.382	379.707
	187.53	229.795	264.425	340.951	368.045
	186.715	255.59	253.718	340.879	407.166
	187.656	221.965	302.809	322.158	413.88
	199.264	229.29	285.17	337.448	436.774
	203.827	208.884	278.814	321.926	387.268
	195.356	257.398	324.187	362.593	400.017
	190.786	267.698	251.171	323.602	383.932
	230.46	246.117	313.283	330.687	385.311
	209.218	247.743	244.65	369.034	430.558
	203.049	271.624	288.573	322.149	388.957
	201.75	178.588	254.176	349.822	416.488
	206.936	227.085	206.146	346.286	415.764
	197.097	279.18	258.997	320.736	402.099
	200.983	239.883	268.367	363.368	421.81
	203.015	306.304	238.17	330.595	396.761
	193.56	242.25	369.567	333.624	401.397
	205.403	238.632	320.379	349.091	409.822
	206.363	232.235	261.837	311.687	420.328
	202.503	222.214	239.114	333.307	363.52
	198.597	236.611	328.634	336.286	400.749
	192.107	236.827	272.537	312.391	391.501
	205.307	246.977	308.844	352.359	399.625
	190.908	244.581	314.05	336.108	405.524
	197.521	186.421	273.387	356.854	402.57
	209.091	247.055	294.029	331.028	378.74
	204.512	240.64	305.78	322.142	417.717
	194.214	261.809	267.5	334.311	397.052
	219.136	238.647	329.069	315.445	403.703
	206.8	235.878	256.766	325.961	389.076
	191.125	239.145	247.51	334.024	406.681
	185.107	234.202	296.076	321.245	393.118
	209.487	239.574	320.414	353.423	424.813
	215.566	267.615	331.446	352.547	395.093
	188.448	232.951	247.895	351.053	401.96
	198.144	241.452	233.056	353.86	382.253
	192.576	198.323	299.958	317.368	391.832
	196.93	243.535	304.389	349.39	377.044
	205.031	234.141	321.385	328.239	404.779
	203.648	237.026	258.219	350.146	402.387
	185.666	242.475	222.455	335.107	406.042
	201.876	243.206	271.825	354.888	413.207
	192.868	239.684	253.646	362.252	378.206
	202.589	229.993	297.837	327.709	401.119
	198.756	279.233	348.217	323.72	406.584
	201.66	233.193	265.565	333.929	399.836
	194.361	231.982	278.893	336.01	398.337
	194.155	238.548	264.609	349.534	389.148
	193.921	261.8	315.539	329.292	399.902
	201.924	201.822	253.202	343.06	406.966
	206.264	207.271	312.463	329.611	397.157
	208.301	229.771	305.801	298.405	388.396
	192.909	236.239	301.786	339.913	400.955
	208.603	233.668	300.195	324.467	406.69
	202.146	223.869	294.254	362.679	383.541
	209.903	228.227	295.795	335.951	389.357
	205.721	282.061	289.852	367.025	393.004
	197.658	255.613	267.682	350.489	411.772
	189.172	225.154	308.379	332.961	383.901
	205.329	213.409	254.045	362.315	408.448
	205.477	220.534	325.988	333.423	418.99
	190.98	247.803	291.011	341.826	405.453
	183.711	239.669	261.798	352.014	373.378
	207.128	229.536	354.757	338.975	419.428
	202.293	249.142	281.608	338.138	413.883
	178.122	228.394	291.67	327.013	363.272
	189.566	235.107	362.066	323.057	406.182
	203.276	231.158	310.05	350.12	398.324
	206.768	261.848	263.529	333.712	386.827
	201.794	226.925	299.527	340.709	429.567
	198.081	257.56	325.922	350.884	380.145
	208.203	228.891	280.784	331.434	399.834
	207.969	265.358	300.999	342.07	436.48
	195.668	205.268	281.706	365.915	431.218
	188.009	263.886	303.642	341.08	391.731
	181.294	239.888	274.228	347.644	418.538
	198.379	260.207	275.135	336.457	422.129
	198.45	266.039	263.325	343.993	400.155
	193.663	272.119	302.064	344.412	402.952
	195.663	215.374	347.467	337.946	417.504
	211.159	234.147	272.868	354.457	386.071
	197.85	260.91	312.734	324.78	418.309
	204.28	229.109	328.492	359.113	413.595
	204.613	254.406	296.55	341.813	406.837
	200.646	240.137	271.784	336.742	384.081
	194.679	252.061	306.93	340.382	386.349
	203.345	242.458	265.121	328.995	400.99
	197.439	248.449	322.141	330.525	390.761
	189.417	263.911	275.436	336.172	411.127
	191.095	214.88	317.162	333.449	395.789
	198.364	243.572	316.211	360.738	408.689
	198.302	277.527	288.681	333.357	355.078
	188.394	231.564	293.782	324.459	394.81
	207.318	221.397	288.739	332.988	378.17
	212.272	237.26	295.291	372.667	410.648
	192.883	272.248	271.485	349.518	383.706
	212.256	293.201	338.271	361.117	401.408
	209.272	226.48	258.05	340.401	406.604
	214.907	245.222	306.651	338.121	367.551
	204.235	252.981	288.886	344.179	376.651
	198.43	245.372	280.463	335.035	390.165
	193.856	204.166	300.498	334.248	398.812
	203.312	244.127	319.31	326.446	402.131
	200.997	224.368	286.401	326.546	388.986
	204.218	247.694	347.295	348.88	401.701
	206.883	233.866	312.897	355.969	404.627
	200.667	238.744	278.563	342.924	409.801
	194.209	252.52	329.699	338.405	404.633
	204.772	246.09	259.831	368.382	416.949
	195.81	243.661	328.665	344.606	382.48
	205.726	244.542	339.058	345.704	421.349
	194.318	229.608	262.248	340.044	408.219
	207.521	223.114	269.364	312.816	409.511
	194.579	270.436	303.512	365.405	383.577
	201.604	232.35	275.032	349.212	375.58
	197.322	286.161	305.067	293.812	409.763
	186.965	247.456	236.341	331.66	401.028
	201.629	256.679	335.853	364.499	404.238
	199.261	280.917	304.317	337.243	400.596
	192.317	198.105	322.634	312.588	396.835
	210.764	219	274.315	334.128	382.428
	212.395	242.055	325.09	348.999	401.552
	202.562	280.362	290.811	367.418	421.653
	202.524	236.302	322.072	344.614	403.724
	185.903	237.204	294.6	341.142	392.755
	190.338	262.495	275.063	346.905	414.422
	218.21	273.866	307.479	344.685	385.899
	217.331	252.127	276.404	319.744	391.492
	202.339	239.525	248.868	359.647	403.246
	178.792	273.764	275.59	365.895	383.735
	207.485	257.92	325.291	334.622	401.225
	212.212	237.769	294.447	350.926	397.672
	199.312	236.582	288.775	332.881	388.425
	190.685	245.51	249.459	308.94	403.999
	198.89	261.123	321.596	334.225	378.392
	205.026	194.309	261.421	316.294	415.174
	200.404	250.297	318.396	332.79	393.977
	203.982	219.775	263.993	338.827	418.526
	194.106	255.782	252.456	340.949	387.186
	191.074	251.344	313.519	336.17	406.632
	216.158	238.136	305.075	334.928	417.999
	193.376	218.646	245.633	311.895	396.934
	214.416	224.542	276.552	353.722	400.948
	201.302	238.39	313.704	325.813	416.736
	228.067	229.378	231.276	331.783	441.703
	198.539	242.64	238.413	358.428	388.254
	224.262	248.076	292.517	330.266	438.415
	200.142	270.176	302.789	316.051	377.563
	200.604	225.89	270.475	331.795	431.228
	189.053	249.247	299.377	327.827	391.743
	207.221	239.233	272.914	341.654	394.896
	201.802	247.351	347.582	358.053	384.168
	195.075	215.954	294.043	340.524	388.796
	197.921	230.056	280.697	318.761	420.681
	191.908	206.488	263.715	332.453	431.089
	206.413	268.776	284.415	341.501	380.455
	192.314	232.415	298.363	340.874	388.304
	205.232	234.498	260.616	348.488	410.411
	201.828	229.102	279.008	346.532	367.057
	194.458	211.782	265.121	357.083	395.285
	210.209	214.937	330.155	344.432	381.928
	197.542	257.454	351.676	324.349	388.619
	200.013	206.91	333.397	330.729	372.258
	184.881	249.941	337.702	329.549	395.394
	209.139	269.744	319.776	334.785	427.641
	203.792	237.596	270.03	328.413	431.011
	185.885	236.94	279.868	337.364	381.84
	218.944	239.432	289.762	346.204	386.749
	198.45	259.516	295.452	332.214	378.389
	173.938	225.164	315.93	323.463	432.655
	205.418	239.395	304.232	343.89	393.096
	221.355	248.615	337.284	318.969	390.983
	207.084	271.137	255.262	325.38	400.809
	209.7	220.457	275.732	335.492	451.837
	191.551	236.758	260.708	349.627	414.151
	198.83	208.609	332.735	357.814	391.357
	209.403	243.977	289.297	343.065	397.44
	193.068	226.864	292.064	331.183	425.333
	183.206	256.72	326.705	351.691	396.983
	219.874	212.48	316.097	316.732	403.009
	190.222	211.983	272.076	344.727	428.092
	191.566	225.734	377.822	363.09	379.057
	191.819	250.671	295.774	358.084	410.001
	203.11	262.797	308.557	324.91	407.941
	192.768	204.43	305.653	323.345	404.009
	208.832	266.781	304.593	362.419	388.519
	196.472	241.465	354.27	342.288	365.093
	208.185	237.881	233.816	339.058	395.039
	219.306	231.193	283.987	328.01	407.935
	195.888	221.906	255.463	337.391	388.123
	182.018	234.305	289.717	335.096	397.247
	200.147	238.319	252.997	343.482	388.838
	185.971	250.003	241.653	352.501	421.689
	215.906	240.347	288.876	320.951	410.881
	199.383	238.58	241.779	334.849	389.457
	196.444	222.989	271.773	348.578	425.064
	192.415	214.401	315.181	349.009	401.459
	205.221	258.964	275.146	342.061	408.798
	205.471	257.03	249.35	356.764	401.594
	167.514	239.932	293.847	360.236	419.272
	208.582	254.736	250.835	326.476	378.889
	214.842	252.802	263.849	343.87	382.818
	204.668	235.662	298.306	353.703	407.87
	195.288	232.252	241.879	348.666	424.04
	198.497	200.652	304.893	366.506	399.468
	196.969	277.099	262.022	322.966	442.219
	211.706	239.669	254.284	332.002	406.879
	192.162	242.737	324.315	328.04	406.104
	209.564	260.523	238.099	336.63	385.867
	192.989	263.561	262.395	355.022	387.699
	196.216	241.017	288.033	335.554	364.049
	190.784	237.822	247.796	310.022	399.586
	189.731	233.15	287.119	340.574	381.684
	202.4	217.354	264.385	347.544	395.183
	200.496	269.537	283.151	313.494	409.298
	198.775	210.608	319.503	333.938	381.72
	203.715	210.844	327.514	368.937	397.136
	194.143	216.691	296.191	329.277	387.313
	205.07	231.393	316.151	322.915	374.469
	187.724	242.517	261.254	338.921	402.875
	201.056	207.718	310.087	348.358	401.862
	205.851	238.25	262.227	349.376	381.25
	205.625	258.619	284.986	330.515	427.002
	207.955	234.269	282.592	359.615	397.64
	174.051	191.734	304.217	348.927	399.251
	207.06	200.83	296.411	329.64	405.256
	202.259	235.213	269.941	344.743	412.213
	196.169	227.097	318.547	340.786	400.332
	192.028	231.811	310.349	345.8	383.24
	166.449	255.427	278.179	341.183	399.412
	202.06	210.252	212.861	335.792	405.389
	195.124	268.26	298.265	357.798	396.102
	193.875	215.269	317.749	377.059	394.496
	205.761	215.094	276.795	309.586	402.609
	202.492	242.523	264.026	368	413.358
	193.014	207.605	285.89	326.61	399.311
	186.125	213.8	302.644	335.703	405.359
	210.533	248.644	248.315	344.927	378.696
	195.81	229.823	254.919	346.326	393.31
	219.492	238.462	247.309	359.147	399.341
	210.831	257.943	298.351	353.888	363.132
	188.831	242.202	286.54	348.281	416.206
	185.075	251.84	260.76	361.572	394.013
	212.201	245.021	250.92	343.986	391.585
	197.614	250.602	266.943	328.914	386.37
	209.193	255.696	270.418	362.454	380.098
	198.979	216.198	331.505	356.766	412.73
	182.901	246.81	257.912	320.23	386.422
	209.844	228.443	318.435	333.445	400.406
	190.925	191.818	269.512	334.169	404.47
	196.677	241.229	279.42	326.861	369.728
	198.557	226.983	369.567	328.933	384.434
	213.728	245.313	280.815	325.488	407.904
	188.631	225.986	266.013	337.59	416.296
	223.861	260.029	309.924	324.791	403.104
	192.235	233.357	297.806	344.795	395.5
	202.818	251.573	289.411	327.447	418.578
	188.54	246.125	285.4	336.553	409.695
	193.736	231.143	273.261	352.449	388.665
	178.383	249.904	294.558	345.672	407.02
	186.785	238.133	253.865	336.828	380.832
	211.639	217.412	278.834	342.439	398.446
	218.967	197.077	281.825	295.832	379.967
	196.028	248.671	251.773	352.733	417.459
	207.447	233.235	306.277	331.891	402.295
	208.566	203.58	298.218	365.055	403.826
	197.289	204.723	291.822	344.755	375.814
	192.003	244.992	251.309	306.702	426.243
	201.663	270.633	278.013	321.104	348.984
	211.19	219.696	280.969	324.43	397.62
	220.169	237.002	282.02	331.749	397.769
	207.259	232.143	256.201	354.592	370.473
	183.419	214.258	302.064	335.706	395.328
	207.359	247.333	266.518	336.869	414.626
	211.802	238.173	299.317	315.308	421.342
	194.511	244.61	256.11	322.734	409.993
	203.135	214.439	357.632	316.902	381.878
	181.569	235.796	255.477	310.966	407.453
	208.843	262.669	290.809	340.84	415.13
	194.47	284.542	302.156	328.226	400.169
	197.211	246.872	307.569	313.136	394.117
	182.296	266.928	271.936	311.472	391.211
	186.367	230.821	255.521	348.489	411.904
	216.673	220.717	276.165	321.574	413.146
	210.856	238.637	256.511	350.366	389.979
	200.13	229.343	231.722	330.184	397.867
	194.478	231.623	273.744	323.799	405.552
	208.207	278.964	281.089	348.986	388.499
	190.525	234.626	306.71	342.511	422.596
	199.347	259.145	298.784	354.513	366.399
	198.954	263.23	306.925	336.895	432.461
	206.478	259.371	244.52	349.755	395.406
	216.927	249.38	277.532	333.53	425.429
	195.151	239.105	268.146	369.323	394.799
	190.78	212.02	315.707	376.614	432.181
	198.558	249.397	298.961	316.096	393.033
	200.692	277.589	268.116	326.384	357.719
	207.937	240.296	317.339	334.647	401.451
	200.653	221.639	287.906	323.815	408.626
	186.645	231.729	301.761	335.642	409.594
	201.253	253.021	245.231	352.836	409.761
	205.135	215.117	276.285	356.409	412.781
	192.793	216.809	285.333	360.481	379.178
	200.934	254.349	313.535	317.689	393.574
	208.709	224.748	261.958	327.782	395.618
	190.168	261.357	309.023	359.811	379.145
	177.495	273.918	273.019	326.483	383.796
	219.924	205.729	252.666	342.185	421.364
	194.288	281.13	267.661	333.663	438.089
	182.554	200.197	301.746	329.749	384.699
	197.326	237.864	326.22	337.359	384.448
	222.525	244.572	293.638	346.75	398.011
	190.115	189.59	276.241	338.131	378.223
	200.55	237.736	302.104	337.933	368.402
	185.349	215.11	279.123	337.883	379.701
	191.775	234.842	298.779	322.618	402.073
	214.785	242.629	321.68	347.234	398.307
	198.815	222.934	276.2	353.729	394.035
	184.478	262.054	266.362	343.494	421.186
	197.763	256.235	295.641	333.476	418.949
	192.967	240.562	251.272	347.355	372.514
	197.268	238.802	248.979	325.224	396.891
	203.941	260.029	322.263	352.819	397.107
	195.391	243.38	297.491	321.498	412.75
	204.336	245.869	329.638	349.747	394.666
	216.237	224.831	313.842	374.114	398.209
	200.915	232.587	246.856	362.395	413.514
	210.553	270.176	328.676	326.502	399.573
	182.11	226.089	283.87	331.364	405.727
	197.89	255.869	260.456	344.458	409.26
	223.447	236.31	304.774	345.893	364.209
	189.588	220.107	282.585	324.156	398.426
	199.366	215.344	264.428	327.965	387.16
	193.726	280.551	244.592	355.363	397.529
	201.915	225.53	233.909	341.756	409.002
	189.18	230.911	338.439	352.938	389.537
	209.679	245.929	304.924	360.861	411.847
	199.483	218.965	304.906	340.959	403.132
	192.024	243.364	280.683	341.236	392.226
	215.625	214.082	298.583	341.321	384.388
	203.837	220.511	285.435	336.597	377.734
	195.089	233.886	297.377	351.326	450.658
	184.172	256.487	227.92	332.208	397.005
	209.951	269.958	257.287	343.231	385.237
	194.503	221.501	331.728	338.654	399.375
	199.076	242.292	315.181	325.861	407.757
	186.211	235.371	252.254	359.754	403.162
	190.649	245.04	374.439	363.481	406.444
	198.841	218.759	284.476	327.164	408.67
	192.505	228.805	306.763	346.119	403.488
	207.822	246.778	334.755	325.505	403.341
	211.551	237.176	260.564	349.101	383.061
	203.958	237.639	337.653	367.297	391.023
	203.195	248.096	267.836	338.002	425.314
	211.13	220.892	319.429	315.392	412.587
	217.253	229.382	246.648	348.123	397.114
	211.938	229.237	276.883	307.61	383.897
	185.569	241.124	308.059	349.611	400.206
	197.728	244.44	276.132	346.649	399.621
	206.347	236.648	321.56	358.025	421.326
	185.946	236.096	316.668	350.259	382.595
	202.609	236.035	269.195	339.955	402.253
	195.073	234.564	298.139	318.827	373.113
	184.629	238.735	274.244	352.136	373.624
	201.574	205.094	255.927	319.012	415.4
	190.042	192.119	303.064	319.577	382.546
	199.912	230.223	268.298	339.446	389.869
	195.64	248.746	304.384	336.519	394.735
	187.215	245.917	270.6	347.143	435.081
	182.651	253.638	260.081	311.317	394.202
	207.211	258.65	328.829	319.369	404.586
	202.183	236.31	326.416	333.963	374.141
	207.116	264.087	258.93	346.661	409.535
	218.723	205.985	299.457	347.685	391.068
	204.632	238.036	260.98	323.003	410.695
	198.91	241.772	329.241	328.761	403.153
	191.609	259.654	275.837	340.046	371.604
	210.306	233.346	290.784	326.973	388.128
	197.833	267.879	263.188	336.531	414.642
	192.934	273.308	269.688	358.404	408.096
	201.113	274.054	311.275	342.213	404.06
	206.416	250.394	306.525	327.867	409.594
	218.986	240.319	258.456	352.697	388.805
	212.737	244.29	273.582	334.368	397.078
	200.676	240.441	245.578	333.405	396.138
	185.501	253.872	319.023	324.112	405.788
	203.803	276.245	293.077	313.148	391.094
	193.353	276.057	243.418	324.41	353.4
	181.956	219.593	259.621	342.143	391.035
	203.734	230.955	303.193	330.62	414.74
	191.407	221.889	337.197	333.881	392.733
	189.797	224.187	292.344	306.469	424.123
	205.795	247.63	289.547	331.366	408.071
	197.737	225.801	246.972	326.851	397.527
	201.103	260.343	285.521	322.193	413.576
	213.583	225.268	339.99	339.106	407.207
	209.024	272.48	273.221	327.339	393.826
	203.058	224.187	251.999	338.966	386.7
	200.65	242.517	281.854	332.452	423.287
	207.615	238.271	266.503	335.951	379.71
	211.101	238.221	287.529	327.367	377.765
	195.534	222.987	300.144	342.812	397.241
	199.547	235.447	300.962	344.099	387.975
	205.892	225.586	318.435	361.843	400.024
	198.597	255.414	332.185	341.476	402.157
	208.176	232.625	274.491	297.341	402.328
	190.492	249.77	323.361	326.462	407.243
	196.232	272.811	288.771	311.835	397.105
	202.334	243.969	323.791	340.591	413.637
	209.195	234.682	212.544	358.484	399.823
	211.943	239.102	265.594	313.836	392.689
	191.067	220.775	315.883	365.027	400.568
	186.925	214.412	315.129	318.392	414.975
	201.492	231.629	308.995	353.55	417.129
	190.426	191.621	320.112	348.448	414.227
	187.006	265.574	270.715	352.88	376.835
	193.5	262.927	318.335	329.581	412.686
	208.203	236.777	249.275	322.304	402.475
	185.647	239.383	301.267	337.04	421.624
	192.295	204.174	313.323	348.331	402.739
	195.805	202.711	341.228	352.677	418.942
	193.828	233.007	257.712	340.537	391.803
	195.274	223.208	298.755	334.497	359.732
	185.482	232.038	258.531	342.895	406.362
	194.654	277.134	246.3	319.962	393.392
	184.46	232.141	246.991	331.326	412.55
	194.051	250.981	263.147	329.796	390.937
	191.201	266.265	299.447	306.427	417.441
	179.7	247.566	256.906	335.582	398.983
	201.084	234.799	269.11	352.718	399.372
	192.411	256.642	256.192	357.01	399.529
	183.194	235.69	332.49	337.582	403.555
	204.389	230.08	284.996	347.697	409.955
	219.267	228.692	211.181	349.259	418.443
	205.523	220.224	260.76	345.876	380.746
	201.591	227.091	357.661	358.074	407.982
	194.806	264.483	277.659	338.639	389.454
	192.24	236.738	253.304	343.529	427.754
	199.418	233.021	336.528	309.238	381.53
	216.639	254.058	302.892	343.163	386.189
	198.73	265.911	286.13	377.083	404.379
	204.667	233.431	329.187	316.872	399.942
	210.173	214.598	294.289	346.7	395.859
	191.739	239.565	311.151	350.939	388.413
	207.806	214.149	291.114	318.724	392.06
	213.491	265.272	255.186	349.244	404.333
	216.697	230.361	272.887	336.285	411.849
	225.451	214.775	291.714	354.521	381.645
	200.642	247.753	251.964	347.856	401.353
	234.011	247.258	296.823	345.365	412.168
	207.066	219.609	298.351	345.635	408.869
	194.115	240.806	254.626	332.898	398.406
	207.881	221.203	277.562	328.112	392.03
	191.846	218.978	295.235	333.654	389.762
	192.87	232.764	274.273	336.643	407.019
	196.705	268.72	245.912	349.785	426.801
	198.415	231.487	304.94	362.061	403.421
	214.683	218.058	245.44	351.023	382.803
	203.205	209.298	298.983	349.271	388.999
	207.956	240.403	268.247	356.681	395.539
	206.498	232.948	260.001	339.408	387.426
	199.547	218.225	323.982	351.47	395.942
	190.91	243.039	278.516	332.889	435.389
	202.978	226.393	276.999	334.85	414.666
	195.587	223.695	316.154	362.214	396.337
	207.35	214.68	295.762	338.952	415.34
	195.43	210.946	317.004	341.879	388.151
	206.157	254.45	295.711	339.076	381.506
	205.838	248.535	234.955	361.824	406.124
	195.835	221.947	284.774	330.942	383.537
	201.766	203.644	288.897	339.023	394.529
	202.05	243.934	282.405	345.024	382.761
	182.17	224.206	287.142	364.791	414.839
	211.732	231.127	268.414	359.54	388.082
	190.969	270.534	282.365	365.555	394.291
	212.45	250.261	322.235	344.952	388.683
	184.577	262.989	330.951	362.437	366.256
	204.582	260.502	251.974	321.498	381.577
	214.593	227.254	227.423	345.716	419.124
	179.742	271.905	305.005	334.15	396.878
	194.476	260.474	275.071	328.567	392.647
	184.452	245.008	278.06	335.523	398.114
	210.087	241.827	303.041	362.416	401.966
	193.266	270.286	298.423	342.089	390.236
	189.8	225.478	337.364	331.841	421.64
	197.008	276.972	273.502	339.606	404.184
	198.581	202.509	268.755	339.295	416.963
	209.465	212.198	318.396	354.578	400.356
	183.162	245.526	229.298	318.957	409.386
	201.269	228.185	272.973	315.969	421.204
	193.028	218.724	273.874	344.21	397.289
	174.886	243.977	279.278	325.237	389.76
	195.494	251.738	325.209	335.409	405.211
	203.733	256.781	303.611	305.179	414.499
	179.742	180.75	269.087	317.521	425.275
	211.346	252.188	257.399	325.643	401.971
	216.163	216.325	312.342	327.05	378.67
	204.195	196.345	242.094	326.013	397.494
	206.192	229.274	307.85	336.692	395.929
	193.346	242.546	286.727	344.126	398.51
	211.129	275.548	301.751	337.81	414.618
	212.838	228.542	293.967	350.276	389.396
	198.89	265.844	326.234	346.248	385.191
	199.39	207.548	314.053	318.269	393.035
	212.924	258.983	320.94	362.871	402.514
	181.564	243.987	285	310.039	406.227
	195.11	229.533	304.422	333.126	395.506
	193.476	212.965	290.577	339.647	388.314
	190.465	254.305	234.593	312.697	385.836
	197.27	237.111	317.035	306.314	374.131
	206.215	231.718	324.157	340.519	395.285
	200.344	223.247	292.575	336.734	404.208
	208.188	233.724	282.001	356.846	399.805
	200.016	257.904	311.562	337.366	407.648
	230.381	233.026	319.916	331.395	387.505
	196.629	232.682	286.17	346.328	415.814
	172.444	227.786	285.172	342.541	395.57
	196.676	265.651	293.701	345.326	413.633
	198.895	226.206	341.051	353.92	400.377
	188.855	281.092	251.644	333.392	410.224
	195.056	242.774	271.543	334.531	406.453
	202.908	251.82	279.412	364.364	408.801
	194.991	232.037	294.361	348.216	400.137
	201.364	222.389	268.31	346.969	412.514
	212.908	254.146	321.109	371.473	374.639
	212.787	241.238	269.581	307.357	389.84
	197.382	270.999	271.949	353.83	391.582
	187.169	247.765	263.246	374.654	390.421
	213.053	266.793	236.123	332.457	398.574
	207.002	248.741	294.138	344.861	413.753
	211.413	218.074	315.097	323.436	395.292
	201.586	272.081	259.266	355.758	411.598
	204.977	205.569	325.623	341.981	425.102
	195.013	223.123	303.312	345.842	431.823
	190.474	258.539	315.914	370.885	406.121
	207.596	261.528	250.157	367.812	404.021
	211.291	275.735	247.617	311.611	401.162
	213.193	251.382	277.464	337.407	418.64
	190.829	248.491	257.835	374.604	402.902
	205.41	240.258	311.902	366.013	385.444
	188.606	240.028	336.15	353.187	382.743
	193.332	251.474	275.231	336.627	404.724
	182.14	250.142	340.867	333.867	414.442
	205.648	249.515	348.755	329.936	380.662
	201.457	209.062	319.433	328.708	381.29
	173.012	211.539	302.551	330.857	408.348
	198.247	241.046	333.68	339.352	394.996
	193.813	233.766	288.876	341.464	396.613
	204.425	253.438	291.466	343.637	397.466
	197.527	256.735	289.375	334.395	415.085
	209.431	249.849	269.999	369.656	423.008
	211.669	257.589	308.067	356.478	421.179
	205.191	260.409	261.312	321.303	424.334
	218.336	250.841	277.846	346.334	380.219
	200.854	224.291	291.884	344.939	361.109
	201.131	271.475	309.904	355.665	405.507
	196.888	268.189	301.816	329.1	415.796
	207.243	225.833	249.929	328.101	404.546
	224.291	260.635	263.963	342.479	392.457
	199.918	259.901	288.311	322.792	390.528
	210.995	232.6	320.483	344.745	419.855
	195.192	291.426	297.217	308.651	387.77
	192.171	208.572	308.398	335.848	413.435
	200.033	257.6	320.112	337.543	395.112
	214.095	243.757	285.442	354.57	394.213
	203.191	221.447	326.637	339.67	403.857
	207.772	230.197	263.556	321.54	395.839
	200.751	250.868	308.081	341.035	403.761
	183.743	253.051	259.351	354.924	382.423
	198.112	245.687	264.2	341.781	436.728
	193.639	248.026	272.697	364.577	422.758
	184.116	230.373	278.819	332.005	392.922
	206.213	225.415	308.349	348.685	395.098
	187.549	239.3	293.084	326.269	403.683
	201.023	217.34	302.027	350.369	391.489
	207.408	225.284	250.493	329.278	378.183
	197.139	246.433	301.068	336.623	413.959
	197.639	237.822	270.994	352.617	408.496
	211.457	206.94	290.699	320.53	405.967
	224.939	216.749	267.253	349.404	395.098
	194.117	242.041	333.131	368.205	434.315
	196.653	229.461	261.83	321.845	386.514
	189.211	250.676	266.359	350.539	419.186
	201.656	256.638	305.756	328.837	371.026
	217.325	208.981	358.852	327.505	412.349
	202.777	253.009	303.733	353.915	405.26
	190.203	238.072	251.356	350.567	395.62
	199.954	278.121	285.505	351.251	406.733
	198.631	207.154	329.026	321.496	405.432
	198.024	247.687	298.366	362.783	398.192
	200.616	261.704	233.777	342.4	409.534
	190.235	219.508	261.489	312.391	405.397
	207.451	218.024	347.934	311.274	396.925
	206.762	223.358	251.845	364.288	414.105
	207.208	249.355	360.667	345.287	390.437
	195.156	241.87	279.175	329.142	413.823
	185.098	246.766	245.979	358.72	400.769
	201.66	226.013	266.171	347.969	416.336
	197.151	241.961	270.789	304.307	392.487
	204.963	231.429	271.142	322.466	407.984
	209.786	223.173	298.004	340.407	395.458
	204.373	236.18	302.129	327.106	378.399
	201.762	208.609	282.215	370.688	394.815
	200.778	235.853	301.002	337.211	387.706
	201.716	240.545	292.807	329.835	402.711
	199.015	232.123	279.639	320.837	389.266
	219.717	214.663	301.23	346.237	385.194
	206.396	251.519	255.905	359.745	400.19
	196.608	250.806	278.986	318.34	431.619
	205.375	229.697	264.332	332.881	425.023
	202.44	218.938	339.137	338.99	402.506
	225.316	226.465	318.496	338.491	398.626
	206.019	268.469	283.537	332.649	382.692
	208.953	258.222	294.289	332.053	417.304
	176.74	228.751	265.871	330.931	401.845
	202.566	222.857	261.673	335.038	416.319
	188.332	249.49	291.974	315.822	379.051
	205.276	246.504	266.739	338.277	431.39
	219.07	271.661	343.255	330.649	360.554
	195.867	271.592	291.365	326.935	376.558
	201.932	235.107	269.422	344.27	384.102
	205.305	226.069	254.405	336.769	412.011
	206.448	254.337	251.324	334.689	408.139
	187.783	238.845	296.146	333.1	390.067
	210.495	259.622	308.051	362.564	406.158
	203.484	255.692	282.958	336.896	423.372
	183.41	255.308	319.049	321.802	386.229
	203.961	206.868	264.086	352.068	438.415
	198.115	250.32	294.201	334.999	382.013
	200.115	223.41	294.474	344.626	376.992
	188.238	231.229	292.186	361.08	410.92
	188.073	240.63	285.119	331.032	380.754
	212.485	227.873	289.818	348.496	366.809
	211.493	244.508	313.488	344.009	391.482
	203.652	257.65	294.681	345.302	406.918
	207.054	226.143	302.541	361.345	405.409
	226.346	229.033	291.689	361.282	401.471
	199.436	249.218	293.694	356.272	394.22
	187.448	252.343	324.94	329.683	391.884
	202.01	206.419	287.711	364.194	384.341
	210.98	259.748	239.704	336.084	402.727
	183.33	226.465	289.719	341.185	408.011
	197.352	220.563	281.696	349.603	400.708
	188.529	272.276	254.428	343.04	407.551
	205.197	243.996	313.541	331.064	377.616
	215.643	242.835	290.602	327.306	399.261
	186.079	213.706	326.173	359.199	397.903
	194.684	229.056	286.239	335.959	448.301
	199.996	214.707	253.232	343.732	393.672
	201.421	236.933	268.086	375.26	412.052
	193.695	249.297	295.961	320.673	382.97
	197.516	207.565	319.5	340.445	390.029
	180.267	247.187	279.19	351.593	390.179
	187.027	228.841	319.053	352.206	387.349
	197.947	302.527	360.233	351.956	410.09
	193.27	252.369	262.437	350.748	410.025
	202.913	272.976	337.039	331.637	424.292
	205.278	240.53	269.76	354.98	415.13
	188.864	228.57	273.653	354.565	422.653
	202.014	256.803	289.494	331.84	373.645
	184.903	248	305.988	362.129	423.481
	199.265	247.686	309.935	339.622	372.347
	189.129	220.836	313.32	334.862	401.054
	201.889	205.854	255.24	346.623	410.318
	190.776	257.052	284.383	345.996	395.244
	198.365	258.664	236.943	336.789	412.638
	201.3	193.97	299.948	330.538	403.529
	207.638	253.895	251.091	308.812	408.532
	190.036	270.928	324.913	331.687	389.641
	219.658	247.039	311.714	315.993	390.928
	205.891	255.905	296.47	369.978	421.173
	190.08	219.49	303.039	327.656	401.394
	200.627	238.497	275.704	319.981	389.392
	206.533	223.736	298.015	342.081	391.136
	202.559	245.973	311.139	352.84	414.468
	203.847	270.243	294.981	344.482	394.123
	204.075	245.075	322.015	341.72	387.615
	202.684	239.566	315.368	305.33	380.205
	181.635	236.786	261.431	332.268	401.927
	211.434	235.15	370.121	342.213	412.33
	204.841	246.077	297.723	332.419	409.953
	203.759	241.793	281.235	330.913	410.199
	211.663	260.121	264.14	372.943	422
	198.064	201.813	330.547	352.306	434.394
	209.265	258.911	339.464	347.047	370.762
	206.87	259.545	325.642	321.98	412.008
	196.657	248.713	296.045	364.551	413.084
	197.563	262.332	296.981	331.173	401.803
	210.151	263.078	357.118	342.649	390.243
	209.558	236.847	312.643	312.391	416.276
	202.847	228.679	263.062	343.909	412.682
	201.427	255.12	243.418	343.634	395.6
	210.102	256.879	278.767	331.071	426.523
	189.636	273.114	290.219	338.398	383.3
	203.497	222.698	249.408	324.485	410.612
	206.355	254.215	280.035	324.206	396.643
	214.197	242.167	291.19	317.755	399.298
	212.763	217.461	273.773	346.51	414.239
	212.829	266.68	268.551	370.141	409.468
	180.584	237.375	273.486	343.946	412.836
	221.562	224.717	318.27	362.754	413.533
	198.213	220.722	297.011	326.398	417.151
	203.94	250.296	272.8	343.976	407.302
	193.421	180.992	284.609	347.191	433.379
	194.157	273.419	274.344	336.191	391.62
	193.382	233.584	280.139	359.966	367.527
	185.477	220.751	311.293	334.58	409.398
	192.768	238.222	274.625	350.087	443.285
	210.42	239.098	289.359	354.793	378.473
	195.399	234.141	254.143	354.615	393.861
	201.811	228.32	271.999	337.261	389.42
	198.861	263.573	284.723	331.308	395.535
	201.357	236.717	281.794	326.266	384.652
	202.49	242.881	310.338	341.723	403.547
	190.931	254.45	319.273	337.698	399.419
	201.22	217.369	330.541	350.376	391.335
	208.001	236.915	311.101	336.686	406.101
	199.376	251.443	273.943	333.659	386.761
	198.303	241.373	229.89	329.265	388.983
	194.681	262.229	297.851	364.39	416.181
	202.891	267.786	311.523	351.954	388.495
	184.871	265.55	292.466	328.237	394.215
	202.863	201.775	252.471	390.326	426.095
	198.894	239.618	278.767	327.539	409.672
	197.361	259.261	280.938	323.72	391.933
	211.982	227.104	287.038	342.978	390.112
	209.874	223.11	315.181	334.574	373.433
	190.941	241.48	280.253	347.703	403.727
	203.607	219.174	284.35	328.542	352.95
	219.122	255.819	318.417	353.32	404.19
	209.235	267.351	315.411	347.047	405.307
	196.238	231.919	268.943	328.547	402.349
	190.725	230.536	299.585	338.999	401.404
	218.804	286.139	291.103	345.782	401.974
	206.898	242.273	311.923	324.982	405.489
	201.098	244.605	298.614	341.57	403.607
	195.814	242.215	302.719	320.599	406.879
	191.569	224.791	240.074	340.647	391.675
	191.729	247.15	325.749	357.306	394.525
	216.975	230.575	254.736	353.181	399.8
	194.878	217.211	295.669	359.225	395.367
	193.629	255.371	237.096	347.042	395.456
	198.429	226.378	304.766	339.956	391.683
	185.411	214.581	292.08	323.373	407.107
	193.559	248.194	282.807	350.144	375.981
	191.418	236.213	316.488	338.624	377.803
	185.664	269.85	275.11	350.127	411.59
	195.569	218.848	302.669	351.058	397.254
	200.427	232.408	294.24	321.263	400.549
	205.828	242.151	222.57	332.817	402.498
	199.542	285.324	310.741	333.081	411.192
	201.627	252.958	259.235	304.74	406.639
	193.924	228.769	305.788	339.262	382.834
	202.61	240.639	288.575	309.505	407.775
	208.135	266.982	284.996	335.697	399.795
	201.388	304.68	289.262	331.15	380.644
	189.159	261.244	304.727	331.349	388.343
	204.474	240.389	260.088	353.433	413.848
	229.388	247.034	293.592	334.515	393.914
	197.328	226.132	288.895	338.918	404.66
	188.754	221.917	277.866	360.464	390.377
	200.392	232.469	276.308	348.105	396.773
	221.129	244.629	291.574	316.153	409.531
	177.882	298.014	297.83	318.585	421.804
	192.42	257.421	294.465	341.872	415.35
	197.082	245.401	332.779	351.123	389.404
	213.711	210.933	254.101	364.75	389.699
	202.847	272.799	268.699	320.123	389.373
	191.26	235.384	297.861	339.678	369.469
	196.296	240.654	273.94	348.47	400.134
	213.833	194.392	282.006	344.091	409.702
	194.515	257.625	286.747	331.723	428.145
	209.344	260.291	231.992	340.387	427.678
	193.259	295.604	243.925	338.55	419.356
	197.494	246.139	263.287	310.336	417.844
	204.241	238.949	266.884	355.257	395.83
	192.935	229.957	250.678	319.148	404.023
	196.877	231.804	286.44	319.351	427.4
	223.271	284.671	265.462	376.868	408.143
	205.869	234.846	301.563	356.591	359.202
	197.145	261.035	258.082	361.267	381.885
	202.639	251.006	324.483	353.732	404.464
	197.979	216.47	289.71	324.906	403.47
	206.578	241.812	277.291	355.874	410.15
	198.77	214.594	311.301	348.79	420.616
	208.328	221.343	353.822	339.319	393.163
	195.846	239.629	276.704	360.038	396.2
	200.959	263.054	268.846	345.293	409.252
	193.934	234.08	265.779	339.98	385.261
	190.416	235.444	238.997	312.434	412.02
	197.55	245.897	269.402	352.293	376.659
	207.22	259.239	266.621	351.493	402.731
	199.202	215.935	358.412	338.951	389.558
	201.196	249.139	324.065	344.12	401.704
	201.979	248.336	280.466	342.551	395.32
	204.313	240.007	304.582	310.287	382.086
	197.348	249.425	338.254	354.988	393.867
	188.173	229.678	253.936	350.766	396.143
	183.78	249.178	304.58	342.797	394.641
	216.713	218.091	288.516	353.045	403.005
	202.851	245.957	320.599	336.873	403.507
	203.955	228.411	262.817	329.252	380.101
	204.272	235.857	278.125	343.361	414.353
	188.794	255.857	283.539	333.692	414.694
	171.813	232.28	314.921	339.198	415.675
	207.378	218.794	296.425	383.747	382.588
	193.698	231.388	317.682	352.173	404.198
	185.565	237.73	297.361	332.179	433.744
	192.025	229.699	286.005	351.082	404.467
	192.948	256.074	345.83	357.14	380.861
	212.099	252.203	327.837	309.825	376.728
	186.572	252.943	220.221	349.18	416.764
	201.496	246.88	278.829	315.793	383.031
	212.76	234.398	300.268	340.765	402.613
	190.923	247.521	269.224	369.472	390.154
	194.261	230.987	282.828	312.631	405.73
	184.857	234.186	285.349	321.758	386.759
	190.009	209.934	316.248	313.863	406.993
	219.326	239.245	308.509	339.657	402.804
	199.877	225.305	234.656	350.54	386.992
	207.53	231.398	330.564	344.447	408.59
	204.79	238.056	287.598	303.408	405.377
	196.698	265.478	249.692	343.686	432.056
	202.28	226.607	268.488	318.944	392.951
	177.729	230.567	298.674	350.509	403.318
	193.002	263.339	345.611	326.776	393.581
	195.799	181.11	255.592	338.521	413.102
	196.947	238.368	286.925	342.945	404.944
	206.449	231.319	256.914	316.165	411.221
	193.861	218.797	273.653	350.285	369.64
	188.149	235.426	254.7	359.481	390.141
	218.028	226.112	303.001	332.75	376.137
	203.992	218.923	301.682	329.612	392.951
	190.935	260.51	262.486	328.965	400.821
	198.383	219.342	295.142	345.174	399.176
	207.292	246.131	310.214	350.247	412.057
	191.836	254.343	323.451	345.626	387.29
	217.463	215.114	330.472	308.391	412.422
	210.83	280.456	334.238	356.947	398.792
	183.851	240.154	328.655	341.576	409.415
	190.728	238.689	350.561	363.318	402.104
	182.053	241.727	242.929	347.954	393.113
	193.559	215.809	292.296	339.007	401.716
	191.71	242.915	292.911	348.029	385.194
	219.291	256.343	241.804	348.924	395.853
	181.598	242.082	338.271	379.059	386.358
	206.252	272.887	272.54	331.768	409.561
	200.793	224.439	312.146	329.965	407.716
	194.989	210.191	310.902	351.954	387.505
	196.237	247.477	256.881	341.712	389.651
	216.113	253.979	279.512	354.824	413.839
	214.203	250.985	339.635	351.162	392.924
	197.643	202.447	314.381	339.626	404.738
	191.037	270.857	304.704	336.878	395.939
	193.236	266.287	294.043	370.072	392.706
	185.528	239.612	279.578	380.706	400.545
	197.583	211.459	192.543	325.324	403.37
	214.705	233.127	291.144	340.842	384.248
	200.45	247.447	275.487	350.705	386.705
	203.215	207.065	293.326	360.013	389.708
	186.637	243.113	290.46	362.585	375.277
	202.398	280.397	295.093	351.194	405.116
	186.795	281.257	277.334	320.17	404.083
	216.63	234.568	273.175	336.047	418.445
	203.987	263.348	316.316	357.024	411.864
	191.063	257.758	260.984	329.754	391.673
	206.578	248.109	303.471	333.944	397.789
	212.739	224.653	324.399	380.939	412.852
	202.292	245.757	269.907	358.02	393.373
	202.926	242.564	270.056	324.621	387.585
	183.96	257.121	255.747	344.293	416.111
	193.472	217.372	292.563	350.854	406.769
	197.814	242.725	308.995	329.867	401.698
	190.612	246.253	318.342	355.408	400.467
	188.895	226.58	238.129	350.821	411.156
	192.904	254.363	304.652	351.89	392.369
	196.162	259.344	257.22	326.788	418.12
	186.583	265.829	280.389	349.178	409.862
	185.491	210.056	260.885	359.412	396.871
	206.696	232.318	364.412	335.012	362.744
	204.026	283.655	271.878	336.667	416.822
	191.703	247.975	293.195	329.89	401.29
	182.568	231.564	308.191	337.717	415.83
	205.893	239.023	308.944	338.622	388.651
	205.593	223.474	324.99	303.8	411.871
	194.62	265.581	323.584	355.535	403.664
	197.972	251.267	282.039	337.218	405.972
	195.485	243.778	295.989	332.27	403.451
	201.612	243.879	287.213	344.281	387.298
	186.945	258.647	317.706	319.798	395.353
	213.47	255.571	271.117	331.255	402.917
	194.291	269.235	266.934	355.134	371.687
	184.339	243.916	287.791	329.669	389.244
	200.156	236.589	340.541	350.471	391.716
	223.795	253.802	292.948	343.068	399.926
	188.569	252.738	353.345	376.371	379.586
	192.554	245.268	300.96	349.223	389.007
	184.826	208.739	284.66	329.551	421.45
	203.59	242.087	242.241	320.045	395.612
	203.362	201.746	321.978	326.539	383.683
	186.33	259.346	363.642	320.707	408.901
	191.128	268.932	308.164	363.67	385.076
	206.477	251.339	275.167	345.752	403.454
	193.205	262.421	241.314	333.207	404.934
	199.599	222.073	274.418	358.227	394.805
	192.202	233.975	314.028	378.264	403.043
	184.757	235.48	258.219	320.23	390.072
	207.665	257.194	294.821	345.019	355.469
	191.401	248.553	292.36	349.429	410.493
	208.796	286.052	281.415	321.933	378.892
	192.564	250.026	309.687	357.966	378.842
	187.059	264.731	314.967	336.424	398.968
	211.109	263.524	246.439	326.445	410.439
	204.894	216.17	228.681	353.464	379.981
	201.76	235.11	253.105	342.373	391.657
	191.717	226.601	313.65	331.164	392.515
	177.802	288.971	267.93	319.821	390.281
	194.591	221.949	247.907	352.443	393.356
	194.547	207.952	301.823	348.594	369.076
	196.461	242.586	226.023	362.325	410.731
	205.068	267.169	320.568	342.179	370.401
	197.066	224.756	297.904	351.379	398.34
	209.858	253.977	248.097	343.914	424.094
	203.567	230.333	284.369	356.492	393.061
	182.267	289.188	287.842	352.24	402.068
	185.433	267.575	280.422	342.001	403.005
	210.631	253.794	265.959	319.402	396.831
	202.682	238.161	293.934	327.332	397.313
	193.953	197.911	206.033	351.746	402.07
	196.832	253.478	302.301	343.095	432.285
	205.294	243.18	326.841	313.704	417.568
	199.45	193.249	284.111	319.73	393.4
	197.641	254.355	261.046	328.57	367.796
	207.876	238.056	279.116	354.512	364.48
	210.311	227.806	302.368	358.727	417.657
	199.917	228.953	261.276	349.276	387.591
	192.663	267.269	313.572	342.813	398.114
	212.201	235.945	322.272	329.037	398.857
	189.101	196.985	277.158	337.76	396.792
	208.779	248.234	334.713	341.871	389.091
	208.089	245.404	264.166	346.998	392.328
	202.31	214.853	279.288	337.966	401.495
	193.548	221.225	257.49	343.69	420.604
	203.861	205.642	243.055	341.279	411.068
	220.042	234.989	312.808	354.196	379.959
	215.667	231.48	343.934	332.456	399.655
	196.915	229.302	295.566	330.277	405.764
	186.087	226.944	258.875	332.773	389.895
	197.86	270.917	336.914	347.21	390.154
	188.141	235.472	274.276	346.046	387.439
	195.081	230.534	301.299	359.404	414.096
	187.389	240.258	345.42	368.266	370.669
	194.103	212.539	291.914	372.867	393.397
	202.396	257.596	352.821	357.353	414.785
	189.694	211.177	301.588	320.905	385.645
	197.039	273.345	310.217	321.599	409.993
	191.73	258.909	352.924	336.547	395.468
	179.201	246.114	302.224	360.061	404.539
	207.169	248.142	254.493	343.949	390.209
	197.806	255.815	339.762	330.755	399.346
	218.415	251.765	271.963	340.856	392.461
	209.632	231.175	340.513	312.459	376.977
	182.469	247.091	256.677	322.976	396.241
	196.312	248.694	339.835	323.482	387.303
	183.437	219.297	325.429	328.556	442.859
	190.461	220.756	246.907	326.059	404.876
	195.728	249.937	300.376	341.561	394.14
	196.865	288.552	310.613	345.822	411.864
	207.735	222.68	318.07	342.287	418.672
[truncated: 4,002 more rows]

## Sheet: Data of Figure 1
	Generated Dataset I			Generated Dataset II				Generated Dataset I															Generated Dataset II															Generated Dataset III
3 equal	Bin size (b)	Number of phases deconvoluted	3 unequal	Bin size (b)	Number of phases deconvoluted		3 equal	Independent Variable	B	Independent Variable	Baseline	Independent Variable	Fit Peak 1	Independent Variable	Fit Peak 2	Independent Variable	Fit Peak 3	Independent Variable	Cumulative Fit Peak			3 unequal	Independent Variable	B	Independent Variable	Baseline	Independent Variable	Fit Peak 1	Independent Variable	Fit Peak 2	Independent Variable	Fit Peak 3	Independent Variable	Cumulative Fit Peak			5 equal	Independent Variable	B	Independent Variable	Baseline	Independent Variable	Fit Peak 1	Independent Variable	Fit Peak 2	Independent Variable	Fit Peak 3	Independent Variable	Fit Peak 4
	5	3		3.5	3			168.933	9.52381e-05	168.933	0	168.933	6.84311e-05	168.933	6.90419e-12	168.933	1.48613e-11	168.933	6.84311e-05				224.749	8.33333e-05	224.749	0	224.749	3.56072e-14	224.749	5.20815e-15	224.749	1.58142e-06	224.749	1.58142e-06				168.061	8.33333e-06	168.061	0	168.061	1.90846e-05	168.061	2.95187e-13	168.061	1.0127e-24	168.061	6.76861e-55
	4.5	3		3	3			172.433	9.52381e-05	172.433	0	172.433	0.00019463	172.433	6.76726e-11	172.433	7.31095e-11	172.433	0.00019463				226.749	0	226.749	0	226.749	1.46959e-13	226.749	1.6417e-14	226.749	2.0808e-06	226.749	2.0808e-06				176.061	0.000183333	176.061	0	176.061	0.000207657	176.061	4.30687e-12	176.061	5.41652e-23	176.061	1.94075e-51
	4	3		2.5	3			175.933	0.00047619	175.933	0	175.933	0.000493071	175.933	5.8371e-10	175.933	3.368e-10	175.933	0.000493072				228.749	0	228.749	0	228.749	5.83812e-13	228.749	5.05037e-14	228.749	2.72476e-06	228.749	2.72476e-06				184.061	0.00117	184.061	0	184.061	0.00124	184.061	5.3352e-11	184.061	2.45474e-21	184.061	4.22866e-48
	3.5	3		2	3			179.433	0.00047619	179.433	0	179.433	0.00111	179.433	4.43062e-09	179.433	1.45296e-09	179.433	0.00111				230.749	0	230.749	0	230.749	2.23237e-12	230.749	1.51626e-13	230.749	3.55091e-06	230.749	3.55092e-06				192.061	0.00424	192.061	0	192.061	0.00405	192.061	5.61132e-10	192.061	9.42617e-20	192.061	7.00166e-45
	3	4		1.5	4			182.933	0.00238	182.933	0	182.933	0.00224	182.933	2.95949e-08	182.933	5.86967e-09	182.933	0.00224				232.749	0	232.749	0	232.749	8.21629e-12	232.749	4.44264e-13	232.749	4.60537e-06	232.749	4.60538e-06				200.061	0.00702	200.061	0	200.061	0.00726	200.061	5.01076e-09	200.061	3.06698e-18	200.061	8.80974e-42
	2.5	5		1	5			186.433	0.00352	186.433	0	186.433	0.004	186.433	1.73962e-07	186.433	2.22053e-08	186.433	0.004				234.749	0	234.749	0	234.749	2.91073e-11	234.749	1.27037e-12	234.749	5.94434e-06	234.749	5.94437e-06				208.061	0.00735	208.061	0	208.061	0.00713	208.061	3.79899e-08	208.061	8.45536e-17	208.061	8.42343e-39
	2	6		0.5	6			189.933	0.00724	189.933	0	189.933	0.00639	189.933	8.99859e-07	189.933	7.86648e-08	189.933	0.00639				236.749	0	236.749	0	236.749	9.92534e-11	236.749	3.54517e-12	236.749	7.63582e-06	236.749	7.63592e-06				216.061	0.00371	216.061	0	216.061	0.00384	216.061	2.44544e-07	216.061	1.97515e-15	216.061	6.12039e-36
								193.433	0.00952	193.433	0	193.433	0.00907	193.433	4.09618e-06	193.433	2.60967e-07	193.433	0.00907				238.749	0	238.749	0	238.749	3.25766e-10	238.749	9.65527e-12	238.749	9.76161e-06	238.749	9.76195e-06				224.061	0.00115	224.061	0	224.061	0.00113	224.061	1.33651e-06	224.061	3.90941e-14	224.061	3.37935e-33
	Generated Dataset III			Generated Dataset IV				196.933	0.01095	196.933	0	196.933	0.01148	196.933	1.64085e-05	196.933	8.10723e-07	196.933	0.01149				240.749	8.33333e-05	240.749	0	240.749	1.02916e-09	240.749	2.56632e-11	240.749	1.24194e-05	240.749	1.24205e-05				232.061	0.000166667	232.061	0	232.061	0.00018347	232.061	6.2017e-06	232.061	6.55646e-13	232.061	1.41792e-30
								200.433	0.0121	200.433	0	200.433	0.01293	200.433	5.78418e-05	200.433	2.35852e-06	200.433	0.01299				242.749	0	242.749	0	242.749	3.12951e-09	242.749	6.65699e-11	242.749	1.57251e-05	242.749	1.57283e-05				240.061	6.66667e-05	240.061	0	240.061	1.62756e-05	240.061	2.44329e-05	240.061	9.31693e-12	240.061	4.52099e-28
5 equal	Bin size (b)	Number of phases deconvoluted	5 unequal	Bin size (b)	Number of phases deconvoluted			203.933	0.01381	203.933	0	203.933	0.01298	203.933	0.000179432	203.933	6.42524e-06	203.933	0.01317				244.749	0	244.749	0	244.749	9.15982e-09	244.749	1.68525e-10	244.749	1.98153e-05	244.749	1.98246e-05				248.061	7.5e-05	248.061	0	248.061	7.91441e-07	248.061	8.17268e-05	248.061	1.12182e-10	248.061	1.09542e-25
	11	5		8.5	5			207.433	0.01238	207.433	0	207.433	0.01161	207.433	0.000489825	207.433	1.63916e-05	207.433	0.01211				246.749	0	246.749	0	246.749	2.58056e-08	246.749	4.1636e-10	246.749	2.48497e-05	246.749	2.48759e-05				256.061	0.000275	256.061	0	256.061	2.10967e-08	256.061	0.000232102	256.061	1.1445e-09	256.061	2.01693e-23
	10	5		7.5	5			210.933	0.01124	210.933	0	210.933	0.00925	210.933	0.00118	210.933	3.9159e-05	210.933	0.01046				248.749	0	248.749	0	248.749	6.99776e-08	248.749	1.00391e-09	248.749	3.10138e-05	248.749	3.10848e-05				264.061	0.000641667	264.061	0	264.061	3.08265e-10	264.061	0.000559652	264.061	9.89364e-09	264.061	2.82205e-21
	9	5		6.5	5			214.433	0.00752	214.433	0	214.433	0.00656	214.433	0.00249	214.433	8.76043e-05	214.433	0.00913				250.749	0	250.749	0	250.749	1.8265e-07	250.749	2.36232e-09	250.749	3.85215e-05	250.749	3.87065e-05				272.061	0.00103	272.061	0	272.061	2.46915e-12	272.061	0.00115	272.061	7.24672e-08	272.061	3.00056e-19
	8	5		4.5	5			217.933	0.00924	217.933	0	217.933	0.00414	217.933	0.00463	217.933	0.000183527	217.933	0.00896				252.749	8.33333e-05	252.749	0	252.749	4.58879e-07	252.749	5.42504e-09	252.749	4.76173e-05	252.749	4.80816e-05				280.061	0.00212	280.061	0	280.061	1.08413e-14	280.061	0.00199	280.061	4.49752e-07	280.061	2.4244e-17
	6.6	6		4	5			221.433	0.01095	221.433	0	221.433	0.00233	221.433	0.00758	221.433	0.000360044	221.433	0.01027				254.749	0.000166667	254.749	0	254.749	1.10967e-06	254.749	1.21587e-08	254.749	5.85787e-05	254.749	5.97005e-05				288.061	0.00293	288.061	0	288.061	2.60935e-17	288.061	0.00294	288.061	2.3651e-06	288.061	1.48858e-15
	5	6		3.5	6			224.933	0.01286	224.933	0	224.933	0.00117	224.933	0.01091	224.933	0.000661443	224.933	0.01275				256.749	0	256.749	0	256.749	2.58289e-06	256.749	2.65944e-08	256.749	7.1718e-05	256.749	7.43275e-05				296.061	0.00349	296.061	0	296.061	3.44266e-20	296.061	0.00368	296.061	1.05383e-05	296.061	6.94548e-14
	3	7		2.5	7			228.433	0.01505	228.433	0	228.433	0.000522279	228.433	0.01384	228.433	0.00114	228.433	0.0155				258.749	0.000166667	258.749	0	258.749	5.78674e-06	258.749	5.67692e-08	258.749	8.73837e-05	258.749	9.32272e-05				304.061	0.00411	304.061	0	304.061	2.48983e-23	304.061	0.00392	304.061	3.97868e-05	304.061	2.46262e-12
								231.933	0.01667	231.933	0	231.933	0.000207747	231.933	0.01544	231.933	0.00183	231.933	0.01748				260.749	0	260.749	0	260.749	1.2479e-05	260.749	1.18265e-07	260.749	0.000105961	260.749	0.000118558				312.061	0.0038	312.061	0	312.061	9.87093e-27	312.061	0.00354	312.061	0.000127278	312.061	6.63522e-11
								235.433	0.01971	235.433	0	235.433	7.36056e-05	235.433	0.01516	235.433	0.00277	235.433	0.018				262.749	0	262.749	0	262.749	2.59025e-05	262.749	2.40446e-07	262.749	0.000127872	262.749	0.000154015				320.061	0.00285	320.061	0	320.061	2.14516e-30	320.061	0.00271	320.061	0.000344993	320.061	1.35856e-09
								238.933	0.0161	238.933	0	238.933	2.32292e-05	238.933	0.01309	238.933	0.00391	238.933	0.01703				264.749	8.33333e-05	264.749	0	264.749	5.17513e-05	264.749	4.77088e-07	264.749	0.000153575	264.749	0.000205803				328.061	0.00262	328.061	0	328.061	2.55549e-34	328.061	0.00177	328.061	0.000792346	328.061	2.1138e-08
								242.433	0.01495	242.433	0	242.433	6.52984e-06	242.433	0.00996	242.433	0.00517	242.433	0.01513				266.749	0.000583333	266.749	0	266.749	9.95215e-05	266.749	9.23846e-07	266.749	0.000183559	266.749	0.000284005				336.061	0.00254	336.061	0	336.061	1.66879e-38	336.061	0.00097656	336.061	0.00154	336.061	2.49928e-07
								245.933	0.01362	245.933	0	245.933	1.63499e-06	245.933	0.00666	245.933	0.0064	245.933	0.01307				268.749	0.000333333	268.749	0	268.749	0.000184217	268.749	1.7459e-06	268.749	0.000218347	268.749	0.00040431				344.061	0.00294	344.061	0	344.061	5.97371e-43	344.061	0.000458341	344.061	0.00254	344.061	2.24559e-06
								249.433	0.01048	249.433	0	249.433	3.6465e-07	249.433	0.00392	249.433	0.00743	249.433	0.01135				270.749	0.000416667	270.749	0	270.749	0.000328216	270.749	3.22003e-06	270.749	0.000258483	270.749	0.000589919				352.061	0.00383	352.061	0	352.061	1.17219e-47	352.061	0.000182643	352.061	0.00355	352.061	1.53324e-05
								252.933	0.01057	252.933	0	252.933	7.24405e-08	252.933	0.00203	252.933	0.00807	252.933	0.0101				272.749	0.000583333	272.749	0	272.749	0.000562868	272.749	5.79589e-06	272.749	0.000304529	272.749	0.000873193				360.061	0.00437	360.061	0	360.061	1.26086e-52	360.061	6.17935e-05	360.061	0.00421	360.061	7.95521e-05
								256.433	0.01067	256.433	0	256.433	1.28184e-08	256.433	0.00092653	256.433	0.00821	256.433	0.00914				274.749	0.00142	274.749	0	274.749	0.000929116	274.749	1.01812e-05	274.749	0.000357059	274.749	0.0013				368.061	0.00437	368.061	0	368.061	7.43442e-58	368.061	1.77504e-05	368.061	0.00422	368.061	0.00031366
								259.933	0.0061	259.933	0	259.933	2.02036e-09	259.933	0.000371761	259.933	0.00782	259.933	0.00819				276.749	0.00108	276.749	0	276.749	0.00148	276.749	1.74541e-05	276.749	0.000416645	276.749	0.00191				376.061	0.00478	376.061	0	376.061	2.40293e-63	376.061	4.3291e-06	376.061	0.00359	376.061	0.000939787
								263.433	0.00752	263.433	0	263.433	2.83642e-10	263.433	0.000131266	263.433	0.00698	263.433	0.00711				278.749	0.00225	278.749	0	278.749	0.00226	278.749	2.92022e-05	278.749	0.000483843	278.749	0.00277				384.061	0.00454	384.061	0	384.061	4.25744e-69	384.061	8.96422e-07	384.061	0.00258	384.061	0.00214
								266.933	0.00533	266.933	0	266.933	3.54698e-11	266.933	4.07872e-05	266.933	0.00583	266.933	0.00587				280.749	0.00375	280.749	0	280.749	0.00332	280.749	4.76819e-05	280.749	0.000559187	280.749	0.00393				392.061	0.0055	392.061	0	392.061	4.13494e-75	392.061	1.57599e-07	392.061	0.00158	392.061	0.0037
								270.433	0.0059	270.433	0	270.433	3.95087e-12	270.433	1.11527e-05	270.433	0.00456	270.433	0.00457				282.749	0.00433	282.749	0	282.749	0.00471	282.749	7.59821e-05	282.749	0.000643166	282.749	0.00543				400.061	0.00572	400.061	0	400.061	2.20142e-81	400.061	2.35243e-08	400.061	0.000814518	400.061	0.00487
								273.933	0.00333	273.933	0	273.933	3.91987e-13	273.933	2.68362e-06	273.933	0.00334	273.933	0.00334				284.749	0.00608	284.749	0	284.749	0.00642	284.749	0.000118165	284.749	0.000736212	284.749	0.00728				408.061	0.00561	408.061	0	408.061	6.42465e-88	408.061	2.98131e-09	408.061	0.000356829	408.061	0.00486
								277.433	0.0019	277.433	0	277.433	3.46415e-14	277.433	5.68259e-07	277.433	0.00229	277.433	0.00229				286.749	0.00767	286.749	0	286.749	0.00843	286.749	0.000179343	286.749	0.00083868	286.749	0.00945				416.061	0.0047	416.061	0	416.061	1.0278e-94	416.061	3.20791e-10	416.061	0.000132454	416.061	0.00369
								280.933	0.00152	280.933	0	280.933	2.72689e-15	280.933	1.0589e-07	280.933	0.00147	280.933	0.00147				288.749	0.01233	288.749	0	288.749	0.01065	288.749	0.000265644	288.749	0.000950832	288.749	0.01187				424.061	0.00351	424.061	0	424.061	9.01329e-102	424.061	2.93064e-11	424.061	4.16596e-05	424.061	0.00213
								284.433	0.00047619	284.433	0	284.433	1.91198e-16	284.433	1.73639e-08	284.433	0.000886062	284.433	0.00088608				290.749	0.01517	290.749	0	290.749	0.01295	290.749	0.000384004	290.749	0.00107	290.749	0.01441				432.061	0.00302	432.061	0	432.061	4.33281e-109	432.061	2.27315e-12	432.061	1.11023e-05	432.061	0.000934156
								287.933	0.000571429	287.933	0	287.933	1.19411e-17	287.933	2.50568e-09	287.933	0.000499189	287.933	0.000499192				292.749	0.01825	292.749	0	292.749	0.01516	292.749	0.00054174	292.749	0.0012	292.749	0.01691				440.061	0.00351	440.061	0	440.061	1.14175e-116	440.061	1.49698e-13	440.061	2.50699e-06	440.061	0.000311245
								291.433	0	291.433	0	291.433	6.64283e-19	291.433	3.18191e-10	291.433	0.000263358	291.433	0.000263359				294.749	0.01758	294.749	0	294.749	0.01709	294.749	0.000745875	294.749	0.00135	294.749	0.01918				448.061	0.00374	448.061	0	448.061	1.64923e-124	448.061	8.37014e-15	448.061	4.79667e-07	448.061	7.88043e-05
								294.933	9.52381e-05	294.933	0	294.933	3.29159e-20	294.933	3.55577e-11	294.933	0.00013011	294.933	0.00013011				296.749	0.0195	296.749	0	296.749	0.01853	296.749	0.001	296.749	0.0015	296.749	0.02103				456.061	0.00348	456.061	0	456.061	1.30589e-132	456.061	3.9735e-16	456.061	7.77628e-08	456.061	1.51622e-05
								298.433	9.52381e-05	298.433	0	298.433	1.4528e-21	298.433	3.49674e-12	298.433	6.01943e-05	298.433	6.01943e-05				298.749	0.02242	298.749	0	298.749	0.01934	298.749	0.00131	298.749	0.00166	298.749	0.02232				464.061	0.00335	464.061	0	464.061	0	464.061	1.60154e-17	464.061	1.06819e-08	464.061	2.21685e-06
								301.933	9.52381e-05	301.933	0	301.933	5.71149e-23	301.933	3.02606e-13	301.933	2.60784e-05	301.933	2.60784e-05				300.749	0.02192	300.749	0	300.749	0.01944	300.749	0.00168	300.749	0.00183	300.749	0.02294				472.061	0.00283	472.061	0	472.061	0	472.061	5.4806e-19	472.061	1.24329e-09	472.061	2.46307e-07
								305.433	0	305.433	0	305.433	2.00004e-24	305.433	2.30449e-14	305.433	1.05801e-05	305.433	1.05801e-05				302.749	0.02333	302.749	0	302.749	0.0188	302.749	0.0021	302.749	0.002	302.749	0.0229				480.061	0.00183	480.061	0	480.061	0	480.061	1.59237e-20	480.061	1.22615e-10	480.061	2.0796e-08
								308.933	9.52381e-05	308.933	0	308.933	6.23843e-26	308.933	1.54439e-15	308.933	4.01955e-06	308.933	4.01955e-06				304.749	0.02117	304.749	0	304.749	0.0175	304.749	0.00256	304.749	0.00218	304.749	0.02224				488.061	0.000966667	488.061	0	488.061	0	488.061	3.92811e-22	488.061	1.02461e-11	488.061	1.33428e-09
																							306.749	0.02167	306.749	0	306.749	0.01568	306.749	0.00305	306.749	0.00237	306.749	0.0211				496.061	0.000516667	496.061	0	496.061	0	496.061	8.22714e-24	496.061	7.25467e-13	496.061	6.50547e-11
								168.933	9.52381e-05														308.749	0.02125	308.749	0	308.749	0.01352	308.749	0.00354	308.749	0.00256	308.749	0.01962				504.061	0.000225	504.061	0	504.061	0	504.061	1.46298e-25	504.061	4.35234e-14	504.061	2.41032e-12
								172.433	9.52381e-05														310.749	0.0195	310.749	0	310.749	0.01123	310.749	0.00401	310.749	0.00275	310.749	0.01799				512.061	0.000108333	512.061	0	512.061	0	512.061	2.20879e-27	512.061	2.21245e-15	512.061	6.78632e-14
								172.433	9.52381e-05														312.749	0.01592	312.749	0	312.749	0.00897	312.749	0.00443	312.749	0.00295	312.749	0.01635				520.061	3.33333e-05	520.061	0	520.061	0	520.061	2.83136e-29	520.061	9.52952e-17	520.061	1.45197e-15
								175.933	9.52381e-05														314.749	0.01608	314.749	0	314.749	0.0069	314.749	0.00478	314.749	0.00314	314.749	0.01482				528.061	0	528.061	0	528.061	0	528.061	3.08149e-31	528.061	3.47787e-18	528.061	2.36073e-17
								175.933	0.00047619														316.749	0.01375	316.749	0	316.749	0.00511	316.749	0.00503	316.749	0.00333	316.749	0.01347				536.061	8.33333e-06	536.061	0	536.061	0	536.061	2.84742e-33	536.061	1.07548e-19	536.061	2.91674e-19
								179.433	0.00047619														318.749	0.01208	318.749	0	318.749	0.00364	318.749	0.00517	318.749	0.00351	318.749	0.01233
								179.433	0.00047619														320.749	0.01067	320.749	0	320.749	0.0025	320.749	0.00519	320.749	0.00369	320.749	0.01137				168.061	8.33333e-06
								182.933	0.00047619														322.749	0.01017	322.749	0	322.749	0.00165	322.749	0.00508	322.749	0.00385	322.749	0.01058				176.061	8.33333e-06
								182.933	0.00238														324.749	0.00842	324.749	0	324.749	0.00105	324.749	0.00485	324.749	0.004	324.749	0.00991				176.061	0.000183333
								186.433	0.00238														326.749	0.00967	326.749	0	326.749	0.000640673	326.749	0.00453	326.749	0.00414	326.749	0.00931				184.061	0.000183333
								186.433	0.00352														328.749	0.00775	328.749	0	328.749	0.000377185	328.749	0.00412	328.749	0.00427	328.749	0.00876				184.061	0.00117
								189.933	0.00352														330.749	0.0075	330.749	0	330.749	0.000213742	330.749	0.00366	330.749	0.00437	330.749	0.00824				192.061	0.00117
								189.933	0.00724														332.749	0.00758	332.749	0	332.749	0.000116585	332.749	0.00317	332.749	0.00446	332.749	0.00775				192.061	0.00424
								193.433	0.00724														334.749	0.00758	334.749	0	334.749	6.12085e-05	334.749	0.00268	334.749	0.00453	334.749	0.00727				200.061	0.00424
								193.433	0.00952														336.749	0.00758	336.749	0	336.749	3.09312e-05	336.749	0.00221	336.749	0.00457	336.749	0.00682				200.061	0.00702
								196.933	0.00952														338.749	0.00625	338.749	0	338.749	1.50453e-05	338.749	0.00178	338.749	0.0046	338.749	0.0064				208.061	0.00702
								196.933	0.01095														340.749	0.0065	340.749	0	340.749	7.04401e-06	340.749	0.0014	340.749	0.0046	340.749	0.00601				208.061	0.00735
								200.433	0.01095														342.749	0.00725	342.749	0	342.749	3.17436e-06	342.749	0.00108	342.749	0.00458	342.749	0.00566				216.061	0.00735
								200.433	0.0121														344.749	0.005	344.749	0	344.749	1.37692e-06	344.749	0.000805164	344.749	0.00454	344.749	0.00535				216.061	0.00371
								203.933	0.0121														346.749	0.00375	346.749	0	346.749	5.74883e-07	346.749	0.000588393	346.749	0.00448	346.749	0.00507				224.061	0.00371
								203.933	0.01381														348.749	0.00475	348.749	0	348.749	2.31029e-07	348.749	0.000419633	348.749	0.0044	348.749	0.00482				224.061	0.00115
								207.433	0.01381														350.749	0.00383	350.749	0	350.749	8.93657e-08	350.749	0.000292073	350.749	0.0043	350.749	0.00459				232.061	0.00115
								207.433	0.01238														352.749	0.00533	352.749	0	352.749	3.3273e-08	352.749	0.000198396	352.749	0.00418	352.749	0.00437				232.061	0.000166667
								210.933	0.01238														354.749	0.00458	354.749	0	354.749	1.19242e-08	354.749	0.000131521	354.749	0.00404	354.749	0.00417				240.061	0.000166667
								210.933	0.01124														356.749	0.00408	356.749	0	356.749	4.11323e-09	356.749	8.50892e-05	356.749	0.00389	356.749	0.00398				240.061	6.66667e-05
								214.433	0.01124														358.749	0.00333	358.749	0	358.749	1.3657e-09	358.749	5.37248e-05	358.749	0.00373	358.749	0.00378				248.061	6.66667e-05
								214.433	0.00752														360.749	0.00383	360.749	0	360.749	4.36459e-10	360.749	3.31051e-05	360.749	0.00356	360.749	0.00359				248.061	7.5e-05
								217.933	0.00752														362.749	0.00333	362.749	0	362.749	1.3426e-10	362.749	1.99083e-05	362.749	0.00337	362.749	0.00339				256.061	7.5e-05
								217.933	0.00924														364.749	0.00325	364.749	0	364.749	3.9753e-11	364.749	1.1684e-05	364.749	0.00319	364.749	0.0032				256.061	0.000275
								221.433	0.00924														366.749	0.00275	366.749	0	366.749	1.13294e-11	366.749	6.69223e-06	366.749	0.003	366.749	0.003				264.061	0.000275
								221.433	0.01095														368.749	0.00308	368.749	0	368.749	3.10788e-12	368.749	3.74083e-06	368.749	0.0028	368.749	0.00281				264.061	0.000641667
								224.933	0.01095														370.749	0.00317	370.749	0	370.749	8.2061e-13	370.749	2.04073e-06	370.749	0.00261	370.749	0.00261				272.061	0.000641667
								224.933	0.01286														372.749	0.00283	372.749	0	372.749	2.08558e-13	372.749	1.08648e-06	372.749	0.00242	372.749	0.00242				272.061	0.00103
								228.433	0.01286														374.749	0.00208	374.749	0	374.749	5.1019e-14	374.749	5.6452e-07	374.749	0.00223	374.749	0.00223				280.061	0.00103
								228.433	0.01505														376.749	0.00308	376.749	0	376.749	1.20131e-14	376.749	2.86256e-07	376.749	0.00205	376.749	0.00205				280.061	0.00212
								231.933	0.01505														378.749	0.00267	378.749	0	378.749	2.72267e-15	378.749	1.41661e-07	378.749	0.00187	378.749	0.00187				288.061	0.00212
								231.933	0.01667														380.749	0.0015	380.749	0	380.749	5.93952e-16	380.749	6.84173e-08	380.749	0.0017	380.749	0.0017				288.061	0.00293
								235.433	0.01667														382.749	0.001	382.749	0	382.749	1.24717e-16	382.749	3.22478e-08	382.749	0.00154	382.749	0.00154				296.061	0.00293
								235.433	0.01971														384.749	0.00175	384.749	0	384.749	2.52067e-17	384.749	1.48339e-08	384.749	0.00138	384.749	0.00138				296.061	0.00349
								238.933	0.01971														386.749	0.00175	386.749	0	386.749	4.90369e-18	386.749	6.6593e-09	386.749	0.00124	386.749	0.00124				304.061	0.00349
								238.933	0.0161														388.749	0.00167	388.749	0	388.749	9.1822e-19	388.749	2.91757e-09	388.749	0.00111	388.749	0.00111				304.061	0.00411
								242.433	0.0161														390.749	0.001	390.749	0	390.749	1.65496e-19	390.749	1.24748e-09	390.749	0.000980542	390.749	0.000980543				312.061	0.00411
								242.433	0.01495														392.749	0.00133	392.749	0	392.749	2.87108e-20	392.749	5.20556e-10	392.749	0.000865931	392.749	0.000865931				312.061	0.0038
								245.933	0.01495														394.749	0.001	394.749	0	394.749	4.79424e-21	394.749	2.11992e-10	394.749	0.000761051	394.749	0.000761051				320.061	0.0038
								245.933	0.01362														396.749	0.000666667	396.749	0	396.749	7.70569e-22	396.749	8.4254e-11	396.749	0.000665668	396.749	0.000665669				320.061	0.00285
								249.433	0.01362														398.749	0.0005	398.749	0	398.749	1.19212e-22	398.749	3.268e-11	398.749	0.00057945	398.749	0.00057945				328.061	0.00285
								249.433	0.01048														400.749	0.000416667	400.749	0	400.749	1.77519e-23	400.749	1.23706e-11	400.749	0.000501981	400.749	0.000501981				328.061	0.00262
								252.933	0.01048														402.749	0.00075	402.749	0	402.749	2.54441e-24	402.749	4.57007e-12	402.749	0.000432785	402.749	0.000432785				336.061	0.00262
								252.933	0.01057														404.749	0.000583333	404.749	0	404.749	3.51032e-25	404.749	1.64768e-12	404.749	0.00037134	404.749	0.00037134				336.061	0.00254
								256.433	0.01057														406.749	0.000666667	406.749	0	406.749	4.66146e-26	406.749	5.79751e-13	406.749	0.000317091	406.749	0.000317091				344.061	0.00254
								256.433	0.01067														408.749	0.000333333	408.749	0	408.749	5.95819e-27	408.749	1.99081e-13	408.749	0.00026947	408.749	0.00026947				344.061	0.00294
								259.933	0.01067														410.749	0.0005	410.749	0	410.749	7.33034e-28	410.749	6.67173e-14	410.749	0.000227903	410.749	0.000227903				352.061	0.00294
								259.933	0.0061														412.749	0.0005	412.749	0	412.749	8.68061e-29	412.749	2.18206e-14	412.749	0.000191824	412.749	0.000191824				352.061	0.00383
								263.433	0.0061														414.749	0.000333333	414.749	0	414.749	9.8945e-30	414.749	6.96488e-15	414.749	0.000160683	414.749	0.000160683				360.061	0.00383
								263.433	0.00752														416.749	8.33333e-05	416.749	0	416.749	1.08556e-30	416.749	2.1696e-15	416.749	0.000133953	416.749	0.000133953				360.061	0.00437
								266.933	0.00752														418.749	8.33333e-05	418.749	0	418.749	1.14639e-31	418.749	6.59579e-16	418.749	0.000111134	418.749	0.000111134				368.061	0.00437
								266.933	0.00533														420.749	0	420.749	0	420.749	1.16526e-32	420.749	1.95692e-16	420.749	9.176e-05	420.749	9.176e-05				368.061	0.00437
								270.433	0.00533														422.749	0.000166667	422.749	0	422.749	1.14008e-33	422.749	5.66629e-17	422.749	7.54007e-05	422.749	7.54007e-05				376.061	0.00437
								270.433	0.0059														424.749	0.00025	424.749	0	424.749	1.07365e-34	424.749	1.60119e-17	424.749	6.1661e-05	424.749	6.1661e-05				376.061	0.00478
								273.933	0.0059														426.749	8.33333e-05	426.749	0	426.749	9.7321e-36	426.749	4.41579e-18	426.749	5.01833e-05	426.749	5.01833e-05				384.061	0.00478
								273.933	0.00333														428.749	0	428.749	0	428.749	8.49118e-37	428.749	1.18848e-18	428.749	4.06464e-05	428.749	4.06464e-05				384.061	0.00454
								277.433	0.00333														430.749	8.33333e-05	430.749	0	430.749	7.13092e-38	430.749	3.12174e-19	430.749	3.27641e-05	430.749	3.27641e-05				392.061	0.00454
								277.433	0.0019														432.749	8.33333e-05	432.749	0	432.749	5.76422e-39	432.749	8.00239e-20	432.749	2.62838e-05	432.749	2.62838e-05				392.061	0.0055
								280.933	0.0019														434.749	0	434.749	0	434.749	4.4849e-40	434.749	2.00199e-20	434.749	2.09842e-05	434.749	2.09842e-05				400.061	0.0055
								280.933	0.00152														436.749	8.33333e-05	436.749	0	436.749	3.35878e-41	436.749	4.88793e-21	436.749	1.66728e-05	436.749	1.66728e-05				400.061	0.00572
								284.433	0.00152														438.749	0	438.749	0	438.749	2.42118e-42	438.749	1.16468e-21	438.749	1.31838e-05	438.749	1.31838e-05				408.061	0.00572
								284.433	0.00047619														440.749	0	440.749	0	440.749	1.67992e-43	440.749	2.70837e-22	440.749	1.03749e-05	440.749	1.03749e-05				408.061	0.00561
								287.933	0.00047619														442.749	0	442.749	0	442.749	1.12194e-44	442.749	6.14653e-23	442.749	8.12537e-06	442.749	8.12537e-06				416.061	0.00561
								287.933	0.000571429														444.749	8.33333e-05	444.749	0	444.749	7.21213e-46	444.749	1.36135e-23	444.749	6.33308e-06	444.749	6.33308e-06				416.061	0.0047
								291.433	0.000571429																													424.061	0.0047
								291.433	0														226.749	8.33333e-05														424.061	0.00351
								294.933	0														224.749	8.33333e-05														432.061	0.00351
								294.933	9.52381e-05														226.749	0														432.061	0.00302
								298.433	9.52381e-05														228.749	0														440.061	0.00302
								298.433	9.52381e-05														228.749	0														440.061	0.00351
								301.933	9.52381e-05														230.749	0														448.061	0.00351
								301.933	9.52381e-05														230.749	0														448.061	0.00374
								305.433	9.52381e-05														232.749	0														456.061	0.00374
								305.433	0														232.749	0														456.061	0.00348
								308.933	0														234.749	0														464.061	0.00348
								308.933	9.52381e-05														234.749	0														464.061	0.00335
																							236.749	0														472.061	0.00335
																							236.749	0														472.061	0.00283
																							238.749	0														480.061	0.00283
																							238.749	0														480.061	0.00183
																							240.749	0														488.061	0.00183
																							240.749	8.33333e-05														488.061	0.000966667
																							242.749	8.33333e-05														496.061	0.000966667
																							242.749	0														496.061	0.000516667
																							244.749	0														504.061	0.000516667
																							244.749	0														504.061	0.000225
																							246.749	0														512.061	0.000225
																							246.749	0														512.061	0.000108333
																							248.749	0														520.061	0.000108333
																							248.749	0														520.061	3.33333e-05
																							250.749	0														528.061	3.33333e-05
																							250.749	0														528.061	0
																							252.749	0														536.061	0
																							252.749	8.33333e-05														536.061	8.33333e-06
																							254.749	8.33333e-05
																							254.749	0.000166667
																							256.749	0.000166667
																							256.749	0
																							258.749	0
																							258.749	0.000166667
																							260.749	0.000166667
																							260.749	0
																							262.749	0
																							262.749	0
																							264.749	0
																							264.749	8.33333e-05
																							266.749	8.33333e-05
																							266.749	0.000583333
																							268.749	0.000583333
																							268.749	0.000333333
																							270.749	0.000333333
																							270.749	0.000416667
																							272.749	0.000416667
																							272.749	0.000583333
																							274.749	0.000583333
																							274.749	0.00142
																							276.749	0.00142
																							276.749	0.00108
																							278.749	0.00108
																							278.749	0.00225
																							280.749	0.00225
																							280.749	0.00375
																							282.749	0.00375
																							282.749	0.00433
																							284.749	0.00433
																							284.749	0.00608
																							286.749	0.00608
																							286.749	0.00767
																							288.749	0.00767
																							288.749	0.01233
																							290.749	0.01233
																							290.749	0.01517
																							292.749	0.01517
																							292.749	0.01825
																							294.749	0.01825
																							294.749	0.01758
																							296.749	0.01758
																							296.749	0.0195
																							298.749	0.0195
																							298.749	0.02242
																							300.749	0.02242
																							300.749	0.02192
																							302.749	0.02192
																							302.749	0.02333
																							304.749	0.02333
																							304.749	0.02117
																							306.749	0.02117
																							306.749	0.02167
																							308.749	0.02167
																							308.749	0.02125
																							310.749	0.02125
																							310.749	0.0195
																							312.749	0.0195
																							312.749	0.01592
																							314.749	0.01592
																							314.749	0.01608
																							316.749	0.01608
																							316.749	0.01375
																							318.749	0.01375
																							318.749	0.01208
																							320.749	0.01208
																							320.749	0.01067
																							322.749	0.01067
																							322.749	0.01017
																							324.749	0.01017
																							324.749	0.00842
																							326.749	0.00842
																							326.749	0.00967
																							328.749	0.00967
																							328.749	0.00775
																							330.749	0.00775
																							330.749	0.0075
																							332.749	0.0075
																							332.749	0.00758
																							334.749	0.00758
																							334.749	0.00758
																							336.749	0.00758
																							336.749	0.00758
																							338.749	0.00758
																							338.749	0.00625
																							340.749	0.00625
																							340.749	0.0065
																							342.749	0.0065
																							342.749	0.00725
																							344.749	0.00725
																							344.749	0.005
																							346.749	0.005
																							346.749	0.00375
																							348.749	0.00375
																							348.749	0.00475
																							350.749	0.00475
																							350.749	0.00383
																							352.749	0.00383
																							352.749	0.00533
																							354.749	0.00533
																							354.749	0.00458
																							356.749	0.00458
																							356.749	0.00408
																							358.749	0.00408
																							358.749	0.00333
																							360.749	0.00333
																							360.749	0.00383
																							362.749	0.00383
																							362.749	0.00333
																							364.749	0.00333
																							364.749	0.00325
																							366.749	0.00325
																							366.749	0.00275
																							368.749	0.00275
																							368.749	0.00308
																							370.749	0.00308
																							370.749	0.00317
																							372.749	0.00317
																							372.749	0.00283
																							374.749	0.00283
																							374.749	0.00208
																							376.749	0.00208
																							376.749	0.00308
																							378.749	0.00308
																							378.749	0.00267
																							380.749	0.00267
																							380.749	0.0015
																							382.749	0.0015
																							382.749	0.001
																							384.749	0.001
																							384.749	0.00175
																							386.749	0.00175
																							386.749	0.00175
																							388.749	0.00175
																							388.749	0.00167
																							390.749	0.00167
																							390.749	0.001
																							392.749	0.001
																							392.749	0.00133
																							394.749	0.00133
																							394.749	0.001
																							396.749	0.001
																							396.749	0.000666667
																							398.749	0.000666667
																							398.749	0.0005
																							400.749	0.0005
																							400.749	0.000416667
																							402.749	0.000416667
																							402.749	0.00075
																							404.749	0.00075
																							404.749	0.000583333
																							406.749	0.000583333
																							406.749	0.000666667
																							408.749	0.000666667
																							408.749	0.000333333
																							410.749	0.000333333
																							410.749	0.0005
																							412.749	0.0005
																							412.749	0.0005
																							414.749	0.0005
																							414.749	0.000333333
																							416.749	0.000333333
																							416.749	8.33333e-05
																							418.749	8.33333e-05
																							418.749	8.33333e-05
																							420.749	8.33333e-05
																							420.749	0
																							422.749	0
																							422.749	0.000166667
																							424.749	0.000166667
																							424.749	0.00025
																							426.749	0.00025
																							426.749	8.33333e-05
																							428.749	8.33333e-05
																							428.749	0
																							430.749	0
																							430.749	8.33333e-05
																							432.749	8.33333e-05
																							432.749	8.33333e-05
																							434.749	8.33333e-05
																							434.749	0
																							436.749	0
																							436.749	8.33333e-05
																							438.749	8.33333e-05
																							438.749	0
																							440.749	0
																							440.749	0
																							442.749	0
																							442.749	0
																							444.749	0
																							444.749	8.33333e-05
[truncated: 21 more columns]

## Sheet: Data of Figure 2
	Generated Dataset I								Generated Dataset II								Generated Dataset III								Generated Dataset IV
	b	SE	SEN	BSI	RSS	DF	Mode (K)		b	SE	SEN	BSI	RSS	DF	Mode (K)		b	SE	SEN	BSI	RSS	DF	Mode (K)		b	SE	SEN	BSI	RSS	DF	Mode (K)
	5	0.000629555	1.13276	0.0831069	7.9268e-06	20	3		3.5	0.00038321	0.939608	0.0415282	8.07674e-06	55	3		11	0.00012731	1.00293	0.00117182	3.07949e-07	19	5		8.5	0.000103125	1.11205	0.0424819	2.87141e-07	27	5
	4.5	0.000656565	0.961368	0.0262653	9.91478e-06	23	3		3	0.000397057	0.890449	0.0773529	1.04052e-05	66	3		10	0.00013718	0.55175	0.237864	4.32821e-07	23	5		7.5	0.000109226	0.992668	0.00294373	3.93703e-07	33	5
	4	0.000701841	0.674053	0.262964	1.32997e-05	27	3		2.5	0.000460083	0.666706	0.270271	1.69341e-05	80	3		9	0.000156305	0.322542	0.452608	6.59646e-07	27	5		6.5	0.000132144	0.544212	0.243366	6.98485e-07	40	5
	3.5	0.000835268	0.172637	1.17104	2.23255e-05	32	3		2	0.000628321	0.0694533	1.77807	4.02683e-05	102	3		8	0.000148819	0.0196816	1.57123	7.08707e-07	32	5		4.5	0.000177133	0.336109	0.436128	2.00806e-06	64	5
	3	0.00107525	1.69552	0.263995	4.1622e-05	36	4		1.5	0.000662761	0.0528104	1.47052	5.97383e-05	136	4		6.5	0.000122439	1.2256	0.0678114	5.6967e-07	38	6		4	0.000152353	0.148778	0.762119	1.71764e-06	74	5
	2.5	0.000860116	0.330321	0.443077	3.10716e-05	42	5		1	0.000833632	0.659408	0.166565	0.000143158	206	5		5	0.000174494	1.15402	0.0477512	1.7051e-06	56	6		3.5	0.000202511	0.83271	0.0610231	3.4449e-06	84	6
	2	0.00089784	0.569708	0.187544	4.27242e-05	53	6		0.5	0.00117013	1.854	0.205781	0.000579175	423	6		3	0.000178199	1.3234	0.0800594	3.20726e-06	101	7		2.5	0.000243199	1.62889	0.139399	7.0975e-06	120	7
	mean	0.000808063							mean	0.000647885							mean	0.00014925							mean	0.000159956
	SD	0.000157586							SD	0.000281687							SD	2.18753e-05							SD	5.11043e-05
	b	SEN	b	BSI					b	SEN	b	BSI					b	SEN	b	BSI					b	SEN	b	BSI
	2	0.569708	2	0.187544					0.5	1.854	0.5	0.205781					3	1.3234	3	0.0800594					2.5	1.62889	2.5	0.139399
	2.5	0.330321	2.5	0.443077					1	0.659408	1	0.166565					5	1.15402	5	0.0477512					3.5	0.83271	3.5	0.0610231
	3	1.69552	3	0.263995					1.5	0.0528104	1.5	1.47052					6.5	1.2256	6.5	0.0678114					4	0.148778	4	0.762119
	3.5	0.172637	3.5	1.17104					2	0.0694533	2	1.77807					8	0.0196816	8	1.57123					4.5	0.336109	4.5	0.436128
	4	0.674053	4	0.262964					2.5	0.666706	2.5	0.270271					9	0.322542	9	0.452608					6.5	0.544212	6.5	0.243366
	4.5	0.961368	4.5	0.0262653					3	0.890449	3	0.0773529					10	0.55175	10	0.237864					7.5	0.992668	7.5	0.00294373
	5	1.13276	5	0.0831069					3.5	0.939608	3.5	0.0415282					11	1.00293	11	0.00117182					8.5	1.11205	8.5	0.0424819

## Sheet: Figure 3
													3 equal			RME in mean		RME in fraction		RME in sigma
															2	2.30761	2	1.21664	2.5	0.724534
											Generated Dataset I				3	2.51398	4	1.29282	4	0.780792
															2.5	3.2079	3	2.66988	2	0.792628
															4	3.43445	2.5	3.04205	3.5	0.801742
															3.5	3.94664	4.5	4.00174	4.5	0.982205
															4.5	4.67263	3.5	4.09449	5	0.995349
															5	4.99178	5	4.49291	3	1.01108
													3 unequal			RME in mean		RME in fraction		RME in sigma
															1	10.3167	3.5	9.75674	3	3.22524
															0.5	10.6556	1.5	12.2294	3.5	3.2483
											Generated Dataset II				1.5	10.6903	0.5	12.2393	1	3.34898
															2	10.9799	2	12.3141	2	3.43117
															2.5	11.0919	1	12.4246	2.5	3.46141
															3	11.167	2.5	12.4723	0.5	3.56527
															3.5	11.2394	3	12.5891	1.5	3.57626
													5 equal			RME in mean		RME in fraction		RME in sigma
															3	1.53209	6.5	0.187366	6.5	0.557688
															5	2.69771	9	0.593752	3	0.686532
											Generated Dataset III				6.5	3.47561	3	0.607836	9	0.722961
															8	3.8832	8	0.672381	8	0.799479
															9	4.78085	5	1.57885	5	1.24561
															10	5.38726	10	2.10283	11	1.46127
															11	6.01637	11	2.21247	10	1.64101
													5 unequal			RME in mean		RME in fraction		RME in sigma
															2.5	1.66147	6.5	0.479902	7.5	6.8292
															3.5	2.03643	7.5	1.07016	8.5	6.89763
											Generated Dataset IV				4	2.26089	4	1.29171	4.5	6.954
															4.5	2.68566	2.5	1.49373	3.5	6.96056
															6.5	3.296	4.5	1.69029	4	6.97968
															7.5	3.71537	8.5	1.9041	2.5	6.98703
															8.5	4.62573	3.5	1.96349	6.5	6.99592

## Sheet: Figure 4
	KS-45					KS-52						Shale
	2q (o)	Intensity (background)	Intensity (Exp)			2q (o)	Intensity (background)	Intensity (Exp)			2q (o)	Intensity (background)	Intensity (Exp)
KS-45	2.00836	744	1144		KS-52	2.00836	712	3712		Shale	2.64021	747	5247
	2.02507	671	871			2.02507	700	3700			2.64856	702	5202
	2.04178	652	852			2.04178	664	3664			2.65692	729	5229
	2.05849	581	781			2.05849	623	3623			2.66527	674	5174
	2.0752	596	796			2.0752	566	3566			2.67363	646	5146
	2.09191	588	788			2.09191	600	3600			2.68198	667	5167
	2.10862	520	720			2.10862	610	3610			2.69034	607	5107
	2.12534	496	696			2.12534	600	3600			2.69869	725	5225
	2.14205	485	685			2.14205	577	3577			2.70705	711	5211
	2.15876	498	698			2.15876	518	3518			2.71541	673	5173
	2.17547	399	599			2.17547	532	3532			2.72376	684	5184
	2.19218	375	575			2.19218	577	3577			2.73212	640	5140
	2.20889	369	569			2.20889	540	3540			2.74047	668	5168
	2.2256	346	546			2.2256	476	3476			2.74883	604	5104
	2.24231	340	540			2.24231	482	3482			2.75719	645	5145
	2.25903	349	549			2.25903	465	3465			2.76554	671	5171
	2.27574	312	512			2.27574	477	3477			2.7739	612	5112
	2.29245	301	501			2.29245	417	3417			2.78225	608	5108
	2.30916	313	513			2.30916	481	3481			2.79061	592	5092
	2.32587	299	499			2.32587	447	3447			2.79896	645	5145
	2.34258	269	469			2.34258	446	3446			2.80732	654	5154
	2.35929	266	466			2.35929	442	3442			2.81567	642	5142
	2.376	312	512			2.376	386	3386			2.82403	572	5072
	2.39272	276	476			2.39272	419	3419			2.83239	619	5119
	2.40943	273	473			2.40943	428	3428			2.84074	593	5093
	2.42614	230	430			2.42614	362	3362			2.8491	603	5103
	2.44285	230	430			2.44285	406	3406			2.85745	627	5127
	2.45956	229	429			2.45956	412	3412			2.86581	576	5076
	2.47627	228	428			2.47627	389	3389			2.87416	668	5168
	2.49298	255	455			2.49298	372	3372			2.88252	583	5083
	2.50969	213	413			2.50969	365	3365			2.89087	619	5119
	2.52641	227	427			2.52641	383	3383			2.89923	621	5121
	2.54312	203	403			2.54312	402	3402			2.90759	602	5102
	2.55983	218	418			2.55983	339	3339			2.91594	595	5095
	2.57654	235	435			2.57654	342	3342			2.9243	569	5069
	2.59325	223	423			2.59325	354	3354			2.93265	638	5138
	2.60996	239	439			2.60996	350	3350			2.94101	608	5108
	2.62667	220	420			2.62667	352	3352			2.94936	565	5065
	2.64338	204	404			2.64338	341	3341			2.95772	581	5081
	2.6601	188	388			2.6601	345	3345			2.96608	540	5040
	2.67681	219	419			2.67681	392	3392			2.97443	552	5052
	2.69352	210	410			2.69352	324	3324			2.98279	606	5106
	2.71023	200	400			2.71023	292	3292			2.99114	609	5109
	2.72694	179	379			2.72694	320	3320			2.9995	582	5082
	2.74365	189	389			2.74365	333	3333			3.00785	588	5088									I: Illite	A: Alibite	Ce: Cerianite
	2.76036	163	363			2.76036	323	3323			3.01621	557	5057									Ca: Calcite	H: Hematite	D: Dolomite
	2.77707	185	385			2.77707	328	3328			3.02456	552	5052									R: Rutile	Q: Quartz
	2.79379	149	349			2.79379	304	3304			3.03292	602	5102									Ch: Chlorite	Z: Zincite
	2.8105	199	399			2.8105	304	3304			3.04128	588	5088									O: Orthoclase	M: Mica
	2.82721	172	372			2.82721	284	3284			3.04963	568	5068									A: Albite	P: Pyrite
	2.84392	176	376			2.84392	282	3282			3.05799	572	5072
	2.86063	178	378			2.86063	291	3291			3.06634	572	5072
	2.87734	163	363			2.87734	306	3306			3.0747	618	5118
	2.89405	165	365			2.89405	334	3334			3.08305	547	5047
	2.91076	194	394			2.91076	279	3279			3.09141	578	5078
	2.92748	174	374			2.92748	299	3299			3.09977	535	5035
	2.94419	182	382			2.94419	318	3318			3.10812	560	5060
	2.9609	180	380			2.9609	291	3291			3.11648	549	5049
	2.97761	184	384			2.97761	279	3279			3.12483	568	5068
	2.99432	170	370			2.99432	297	3297			3.13319	537	5037
	3.01103	189	389			3.01103	260	3260			3.14154	558	5058
	3.02774	179	379			3.02774	291	3291			3.1499	590	5090
	3.04445	171	371			3.04445	267	3267			3.15826	540	5040
	3.06117	178	378			3.06117	292	3292			3.16661	510	5010
	3.07788	158	358			3.07788	294	3294			3.17497	548	5048
	3.09459	153	353			3.09459	263	3263			3.18332	528	5028
	3.1113	171	371			3.1113	258	3258			3.19168	525	5025
	3.12801	164	364			3.12801	263	3263			3.20003	551	5051
	3.14472	167	367			3.14472	276	3276			3.20839	525	5025
	3.16143	158	358			3.16143	274	3274			3.21674	522	5022
	3.17814	146	346			3.17814	295	3295			3.2251	546	5046
	3.19486	189	389			3.19486	270	3270			3.23346	583	5083
	3.21157	162	362			3.21157	278	3278			3.24181	513	5013
	3.22828	147	347			3.22828	274	3274			3.25017	525	5025
	3.24499	135	335			3.24499	300	3300			3.25852	492	4992
	3.2617	160	360			3.2617	260	3260			3.26688	505	5005
	3.27841	144	344			3.27841	260	3260			3.27523	562	5062
	3.29512	145	345			3.29512	248	3248			3.28359	516	5016
	3.31184	175	375			3.31184	269	3269			3.29195	516	5016
	3.32855	174	374			3.32855	273	3273			3.3003	516	5016
	3.34526	157	357			3.34526	260	3260			3.30866	504	5004
	3.36197	175	375			3.36197	229	3229			3.31701	533	5033
	3.37868	172	372			3.37868	256	3256			3.32537	506	5006
	3.39539	153	353			3.39539	253	3253			3.33372	492	4992
	3.4121	135	335			3.4121	256	3256			3.34208	511	5011
	3.42881	152	352			3.42881	238	3238			3.35044	498	4998
	3.44553	153	353			3.44553	240	3240			3.35879	510	5010
	3.46224	165	365			3.46224	280	3280			3.36715	551	5051
	3.47895	156	356			3.47895	241	3241			3.3755	462	4962
	3.49566	153	353			3.49566	229	3229			3.38386	507	5007
	3.51237	145	345			3.51237	254	3254			3.39221	486	4986
	3.52908	158	358			3.52908	275	3275			3.40057	512	5012
	3.54579	177	377			3.54579	229	3229			3.40892	498	4998
	3.5625	146	346			3.5625	243	3243			3.41728	493	4993
	3.57922	149	349			3.57922	256	3256			3.42564	522	5022
	3.59593	163	363			3.59593	277	3277			3.43399	501	5001
	3.61264	169	369			3.61264	239	3239			3.44235	497	4997
	3.62935	174	374			3.62935	251	3251			3.4507	526	5026
	3.64606	138	338			3.64606	238	3238			3.45906	488	4988
	3.66277	153	353			3.66277	248	3248			3.46741	498	4998
	3.67948	143	343			3.67948	241	3241			3.47577	524	5024
	3.69619	142	342			3.69619	212	3212			3.48413	470	4970
	3.71291	141	341			3.71291	235	3235			3.49248	474	4974
	3.72962	167	367			3.72962	237	3237			3.50084	513	5013
	3.74633	148	348			3.74633	202	3202			3.50919	473	4973
	3.76304	150	350			3.76304	247	3247			3.51755	495	4995
	3.77975	139	339			3.77975	222	3222			3.5259	478	4978
	3.79646	138	338			3.79646	208	3208			3.53426	490	4990
	3.81317	141	341			3.81317	232	3232			3.54262	485	4985
	3.82988	133	333			3.82988	233	3233			3.55097	486	4986
	3.8466	138	338			3.8466	236	3236			3.55933	479	4979
	3.86331	154	354			3.86331	225	3225			3.56768	513	5013
	3.88002	130	330			3.88002	200	3200			3.57604	502	5002
	3.89673	138	338			3.89673	239	3239			3.58439	451	4951
	3.91344	141	341			3.91344	221	3221			3.59275	462	4962
	3.93015	148	348			3.93015	225	3225			3.6011	505	5005
	3.94686	144	344			3.94686	250	3250			3.60946	480	4980
	3.96357	160	360			3.96357	224	3224			3.61781	504	5004
	3.98029	131	331			3.98029	219	3219			3.62617	466	4966
	3.997	149	349			3.997	253	3253			3.63453	469	4969
	4.01371	154	354			4.01371	238	3238			3.64288	465	4965
	4.03042	135	335			4.03042	234	3234			3.65124	463	4963
	4.04713	125	325			4.04713	228	3228			3.65959	496	4996
	4.06384	131	331			4.06384	216	3216			3.66795	477	4977
	4.08055	149	349			4.08055	178	3178			3.67631	458	4958
	4.09726	157	357			4.09726	216	3216			3.68466	478	4978
	4.11398	124	324			4.11398	209	3209			3.69302	448	4948
	4.13069	150	350			4.13069	240	3240			3.70137	457	4957
	4.1474	147	347			4.1474	195	3195			3.70973	485	4985
	4.16411	123	323			4.16411	214	3214			3.71808	437	4937
	4.18082	140	340			4.18082	203	3203			3.72644	465	4965
	4.19753	142	342			4.19753	183	3183			3.73479	459	4959
	4.21424	133	333			4.21424	185	3185			3.74315	465	4965
	4.23095	148	348			4.23095	202	3202			3.7515	462	4962
	4.24767	155	355			4.24767	209	3209			3.75986	475	4975
	4.26438	125	325			4.26438	199	3199			3.76822	460	4960
	4.28109	129	329			4.28109	230	3230			3.77657	462	4962
	4.2978	128	328			4.2978	222	3222			3.78493	465	4965
	4.31451	131	331			4.31451	197	3197			3.79328	495	4995
	4.33122	111	311			4.33122	208	3208			3.80164	465	4965
	4.34793	130	330			4.34793	222	3222			3.80999	440	4940
	4.36465	168	368			4.36465	201	3201			3.81835	465	4965
	4.38136	144	344			4.38136	190	3190			3.82671	476	4976
	4.39807	123	323			4.39807	224	3224			3.83506	469	4969
	4.41478	149	349			4.41478	193	3193			3.84342	430	4930
	4.43149	130	330			4.43149	195	3195			3.85177	417	4917
	4.4482	138	338			4.4482	209	3209			3.86013	448	4948
	4.46491	161	361			4.46491	201	3201			3.86848	445	4945
	4.48162	142	342			4.48162	192	3192			3.87684	454	4954
	4.49834	150	350			4.49834	192	3192			3.8852	465	4965
	4.51505	144	344			4.51505	190	3190			3.89355	474	4974
	4.53176	158	358			4.53176	218	3218			3.90191	460	4960
	4.54847	141	341			4.54847	206	3206			3.91026	425	4925
	4.56518	140	340			4.56518	209	3209			3.91862	430	4930
	4.58189	143	343			4.58189	216	3216			3.92697	448	4948
	4.5986	153	353			4.5986	184	3184			3.93533	448	4948
	4.61531	145	345			4.61531	205	3205			3.94368	440	4940
	4.63203	132	332			4.63203	188	3188			3.95204	459	4959
	4.64874	137	337			4.64874	219	3219			3.9604	489	4989
	4.66545	135	335			4.66545	204	3204			3.96875	432	4932
	4.68216	144	344			4.68216	200	3200			3.97711	431	4931
	4.69887	134	334			4.69887	214	3214			3.98546	449	4949
	4.71558	142	342			4.71558	216	3216			3.99382	464	4964
	4.73229	163	363			4.73229	205	3205			4.00217	424	4924
	4.749	142	342			4.749	193	3193			4.01053	463	4963
	4.76572	159	359			4.76572	185	3185			4.01889	464	4964
	4.78243	146	346			4.78243	213	3213			4.02724	421	4921
	4.79914	120	320			4.79914	220	3220			4.0356	418	4918
	4.81585	126	326			4.81585	199	3199			4.04395	415	4915
	4.83256	139	339			4.83256	161	3161			4.05231	459	4959
	4.84927	134	334			4.84927	179	3179			4.06066	415	4915
	4.86598	118	318			4.86598	175	3175			4.06902	460	4960
	4.88269	141	341			4.88269	186	3186			4.07737	449	4949
	4.89941	154	354			4.89941	221	3221			4.08573	446	4946
	4.91612	157	357			4.91612	184	3184			4.09409	392	4892
	4.93283	155	355			4.93283	188	3188			4.10244	418	4918
	4.94954	144	344			4.94954	186	3186			4.1108	419	4919
	4.96625	139	339			4.96625	201	3201			4.11915	454	4954
	4.98296	144	344			4.98296	186	3186			4.12751	479	4979
	4.99967	134	334			4.99967	191	3191			4.13586	481	4981
	5.01638	137	337			5.01638	205	3205			4.14422	431	4931
	5.0331	137	337			5.0331	191	3191			4.15258	485	4985
	5.04981	126	326			5.04981	193	3193			4.16093	424	4924
	5.06652	119	319			5.06652	186	3186			4.16929	410	4910
	5.08323	131	331			5.08323	179	3179			4.17764	447	4947
	5.09994	145	345			5.09994	210	3210			4.186	415	4915
	5.11665	153	353			5.11665	179	3179			4.19435	449	4949
	5.13336	129	329			5.13336	168	3168			4.20271	442	4942
	5.15007	137	337			5.15007	232	3232			4.21106	445	4945
	5.16679	129	329			5.16679	178	3178			4.21942	411	4911
	5.1835	119	319			5.1835	201	3201			4.22778	447	4947
	5.20021	145	345			5.20021	197	3197			4.23613	377	4877
	5.21692	149	349			5.21692	195	3195			4.24449	460	4960
	5.23363	146	346			5.23363	194	3194			4.25284	414	4914
	5.25034	131	331			5.25034	185	3185			4.2612	450	4950
	5.26705	130	330			5.26705	195	3195			4.26956	374	4874
	5.28376	132	332			5.28376	201	3201			4.27791	436	4936
	5.30048	142	342			5.30048	219	3219			4.28627	406	4906
	5.31719	138	338			5.31719	184	3184			4.29462	451	4951
	5.3339	147	347			5.3339	193	3193			4.30298	436	4936
	5.35061	138	338			5.35061	192	3192			4.31133	433	4933
	5.36732	139	339			5.36732	188	3188			4.31969	436	4936
	5.38403	117	317			5.38403	183	3183			4.32804	427	4927
	5.40074	125	325			5.40074	192	3192			4.3364	435	4935
	5.41746	125	325			5.41746	193	3193			4.34476	406	4906
	5.43417	161	361			5.43417	208	3208			4.35311	383	4883
	5.45088	114	314			5.45088	173	3173			4.36147	413	4913
	5.46759	149	349			5.46759	180	3180			4.36982	434	4934
	5.4843	119	319			5.4843	201	3201			4.37818	412	4912
	5.50101	124	324			5.50101	183	3183			4.38653	447	4947
	5.51772	117	317			5.51772	183	3183			4.39489	410	4910
	5.53443	137	337			5.53443	172	3172			4.40325	430	4930
	5.55115	154	354			5.55115	169	3169			4.4116	432	4932
	5.56786	144	344			5.56786	200	3200			4.41996	446	4946
	5.58457	132	332			5.58457	186	3186			4.42831	429	4929
	5.60128	126	326			5.60128	206	3206			4.43667	405	4905
	5.61799	135	335			5.61799	185	3185			4.44502	428	4928
	5.6347	138	338			5.6347	209	3209			4.45338	449	4949
	5.65141	134	334			5.65141	170	3170			4.46173	383	4883
	5.66812	152	352			5.66812	170	3170			4.47009	395	4895
	5.68484	119	319			5.68484	189	3189			4.47845	399	4899
	5.70155	165	365			5.70155	201	3201			4.4868	402	4902
	5.71826	147	347			5.71826	210	3210			4.49516	412	4912
	5.73497	132	332			5.73497	199	3199			4.50351	483	4983
	5.75168	126	326			5.75168	168	3168			4.51187	420	4920
	5.76839	123	323			5.76839	186	3186			4.52022	388	4888
	5.7851	126	326			5.7851	185	3185			4.52858	431	4931
	5.80181	139	339			5.80181	183	3183			4.53693	389	4889
	5.81853	111	311			5.81853	200	3200			4.54529	396	4896
	5.83524	147	347			5.83524	195	3195			4.55365	410	4910
	5.85195	124	324			5.85195	173	3173			4.562	407	4907
	5.86866	153	353			5.86866	183	3183			4.57036	364	4864
	5.88537	131	331			5.88537	210	3210			4.57871	431	4931
	5.90208	152	352			5.90208	180	3180			4.58707	428	4928
	5.91879	130	330			5.91879	186	3186			4.59542	410	4910
	5.9355	114	314			5.9355	178	3178			4.60378	377	4877
	5.95222	137	337			5.95222	192	3192			4.61214	388	4888
	5.96893	128	328			5.96893	178	3178			4.62049	441	4941
	5.98564	132	332			5.98564	209	3209			4.62885	407	4907
	6.00235	150	350			6.00235	185	3185			4.6372	400	4900
	6.01906	129	329			6.01906	183	3183			4.64556	397	4897
	6.03577	117	317			6.03577	194	3194			4.65391	358	4858
	6.05248	125	325			6.05248	173	3173			4.66227	419	4919
	6.06919	122	322			6.06919	199	3199			4.67063	384	4884
	6.08591	130	330			6.08591	183	3183			4.67898	426	4926
	6.10262	122	322			6.10262	188	3188			4.68734	374	4874
	6.11933	135	335			6.11933	182	3182			4.69569	387	4887
	6.13604	126	326			6.13604	191	3191			4.70405	354	4854
	6.15275	141	341			6.15275	214	3214			4.7124	421	4921
	6.16946	139	339			6.16946	200	3200			4.72076	476	4976
	6.18617	141	341			6.18617	207	3207			4.72912	390	4890
	6.20288	119	319			6.20288	197	3197			4.73747	400	4900
	6.2196	146	346			6.2196	229	3229			4.74583	405	4905
	6.23631	126	326			6.23631	199	3199			4.75418	391	4891
	6.25302	99	299			6.25302	214	3214			4.76254	420	4920
	6.26973	126	326			6.26973	215	3215			4.77089	386	4886
	6.28644	123	323			6.28644	204	3204			4.77925	407	4907
	6.30315	123	323			6.30315	187	3187			4.7876	379	4879
	6.31986	125	325			6.31986	177	3177			4.79596	380	4880
	6.33657	118	318			6.33657	186	3186			4.80431	367	4867
	6.35329	130	330			6.35329	185	3185			4.81267	417	4917
	6.37	123	323			6.37	193	3193			4.82103	398	4898
	6.38671	130	330			6.38671	212	3212			4.82938	372	4872
	6.40342	117	317			6.40342	174	3174			4.83774	404	4904
	6.42013	118	318			6.42013	199	3199			4.84609	414	4914
	6.43684	129	329			6.43684	163	3163			4.85445	364	4864
	6.45355	130	330			6.45355	191	3191			4.8628	425	4925
	6.47026	120	320			6.47026	168	3168			4.87116	353	4853
	6.48698	116	316			6.48698	202	3202			4.87952	368	4868
	6.50369	137	337			6.50369	187	3187			4.88787	431	4931
	6.5204	108	308			6.5204	168	3168			4.89623	380	4880
	6.53711	104	304			6.53711	157	3157			4.90458	416	4916
	6.55382	125	325			6.55382	176	3176			4.91294	416	4916
	6.57053	115	315			6.57053	178	3178			4.92129	376	4876
	6.58724	141	341			6.58724	154	3154			4.92965	370	4870
	6.60396	111	311			6.60396	173	3173			4.93801	435	4935
	6.62067	128	328			6.62067	200	3200			4.94636	372	4872
	6.63738	119	319			6.63738	164	3164			4.95472	395	4895
	6.65409	108	308			6.65409	180	3180			4.96307	396	4896
	6.6708	118	318			6.6708	163	3163			4.97143	387	4887
	6.68751	118	318			6.68751	164	3164			4.97978	354	4854
	6.70422	118	318			6.70422	176	3176			4.98814	382	4882
	6.72093	108	308			6.72093	159	3159			4.9965	402	4902
	6.73765	133	333			6.73765	176	3176			5.00485	384	4884
	6.75436	125	325			6.75436	167	3167			5.01321	397	4897
	6.77107	102	302			6.77107	176	3176			5.02156	395	4895
	6.78778	117	317			6.78778	172	3172			5.02992	368	4868
	6.80449	111	311			6.80449	174	3174			5.03827	373	4873
	6.8212	102	302			6.8212	168	3168			5.04663	382	4882
	6.83791	124	324			6.83791	160	3160			5.05498	406	4906
	6.85462	109	309			6.85462	159	3159			5.06334	381	4881
	6.87134	137	337			6.87134	147	3147			5.0717	375	4875
	6.88805	137	337			6.88805	155	3155			5.08005	388	4888
	6.90476	114	314			6.90476	180	3180			5.08841	412	4912
	6.92147	111	311			6.92147	156	3156			5.09676	432	4932
	6.93818	113	313			6.93818	173	3173			5.10512	389	4889
	6.95489	116	316			6.95489	168	3168			5.11347	388	4888
	6.9716	125	325			6.9716	153	3153			5.12183	384	4884
	6.98831	101	301			6.98831	152	3152			5.13018	405	4905
	7.00503	98	298			7.00503	165	3165			5.13854	383	4883
	7.02174	137	337			7.02174	184	3184			5.1469	366	4866
	7.03845	120	320			7.03845	155	3155			5.15525	360	4860
	7.05516	116	316			7.05516	167	3167			5.16361	385	4885
	7.07187	133	333			7.07187	168	3168			5.17196	359	4859
	7.08858	117	317			7.08858	147	3147			5.18032	387	4887
	7.10529	123	323			7.10529	173	3173			5.18867	392	4892
	7.122	118	318			7.122	167	3167			5.19703	344	4844
	7.13872	132	332			7.13872	169	3169			5.20539	342	4842
	7.15543	117	317			7.15543	183	3183			5.21374	367	4867
	7.17214	120	320			7.17214	167	3167			5.2221	389	4889
	7.18885	108	308			7.18885	176	3176			5.23045	384	4884
	7.20556	113	313			7.20556	146	3146			5.23881	396	4896
	7.22227	129	329			7.22227	164	3164			5.24716	380	4880
	7.23898	110	310			7.23898	135	3135			5.25552	360	4860
	7.25569	96	296			7.25569	178	3178			5.26387	396	4896
	7.27241	113	313			7.27241	159	3159			5.27223	376	4876
	7.28912	111	311			7.28912	165	3165			5.28059	367	4867
	7.30583	109	309			7.30583	167	3167			5.28894	409	4909
	7.32254	124	324			7.32254	174	3174			5.2973	375	4875
	7.33925	127	327			7.33925	152	3152			5.30565	394	4894
	7.35596	111	311			7.35596	156	3156			5.31401	348	4848
	7.37267	112	312			7.37267	175	3175			5.32236	392	4892
	7.38938	113	313			7.38938	159	3159			5.33072	370	4870
	7.4061	139	339			7.4061	167	3167			5.33908	370	4870
	7.42281	113	313			7.42281	161	3161			5.34743	385	4885
	7.43952	99	299			7.43952	170	3170			5.35579	351	4851
	7.45623	107	307			7.45623	143	3143			5.36414	384	4884
	7.47294	115	315			7.47294	148	3148			5.3725	383	4883
	7.48965	127	327			7.48965	163	3163			5.38085	362	4862
	7.50636	142	342			7.50636	167	3167			5.38921	387	4887
	7.52307	126	326			7.52307	162	3162			5.39757	364	4864
	7.53979	119	319			7.53979	179	3179			5.40592	342	4842
	7.5565	117	317			7.5565	149	3149			5.41428	387	4887
	7.57321	102	302			7.57321	169	3169			5.42263	388	4888
	7.58992	109	309			7.58992	188	3188			5.43099	358	4858
	7.60663	104	304			7.60663	179	3179			5.43934	377	4877
	7.62334	120	320			7.62334	152	3152			5.4477	351	4851
	7.64005	98	298			7.64005	169	3169			5.45606	364	4864
	7.65677	119	319			7.65677	170	3170			5.46441	358	4858
	7.67348	103	303			7.67348	169	3169			5.47277	351	4851
	7.69019	95	295			7.69019	171	3171			5.48112	377	4877
	7.7069	80	280			7.7069	180	3180			5.48948	401	4901
	7.72361	115	315			7.72361	158	3158			5.49783	353	4853
	7.74032	111	311			7.74032	144	3144			5.50619	349	4849
	7.75703	120	320			7.75703	139	3139			5.51454	349	4849
	7.77374	113	313			7.77374	163	3163			5.5229	376	4876
	7.79046	125	325			7.79046	148	3148			5.53126	391	4891
	7.80717	110	310			7.80717	175	3175			5.53961	375	4875
	7.82388	95	295			7.82388	175	3175			5.54797	398	4898
	7.84059	116	316			7.84059	149	3149			5.55632	382	4882
	7.8573	95	295			7.8573	176	3176			5.56468	396	4896
	7.87401	122	322			7.87401	147	3147			5.57303	360	4860
	7.89072	106	306			7.89072	165	3165			5.58139	350	4850
	7.90743	88	288			7.90743	175	3175			5.58974	366	4866
	7.92415	117	317			7.92415	171	3171			5.5981	349	4849
	7.94086	104	304			7.94086	187	3187			5.60646	380	4880
	7.95757	97	297			7.95757	150	3150			5.61481	351	4851
	7.97428	116	316			7.97428	168	3168			5.62317	335	4835
	7.99099	112	312			7.99099	184	3184			5.63152	350	4850
	8.0077	103	303			8.0077	155	3155			5.63988	359	4859
	8.02441	101	301			8.02441	147	3147			5.64823	384	4884
	8.04112	96	296			8.04112	190	3190			5.65659	371	4871
	8.05784	101	301			8.05784	158	3158			5.66495	357	4857
	8.07455	77	277			8.07455	188	3188			5.6733	366	4866
	8.09126	106	306			8.09126	189	3189			5.68166	372	4872
	8.10797	127	327			8.10797	167	3167			5.69001	376	4876
	8.12468	101	301			8.12468	193	3193			5.69837	357	4857
	8.14139	122	322			8.14139	169	3169			5.70672	373	4873
	8.1581	103	303			8.1581	180	3180			5.71508	371	4871
	8.17481	114	314			8.17481	173	3173			5.72344	367	4867
	8.19153	104	304			8.19153	164	3164			5.73179	374	4874
	8.20824	112	312			8.20824	193	3193			5.74015	361	4861
	8.22495	119	319			8.22495	189	3189			5.7485	421	4921
	8.24166	123	323			8.24166	173	3173			5.75686	338	4838
	8.25837	120	320			8.25837	182	3182			5.76521	362	4862
	8.27508	124	324			8.27508	176	3176			5.77357	351	4851
	8.29179	115	315			8.29179	161	3161			5.78193	358	4858
	8.3085	95	295			8.3085	183	3183			5.79028	379	4879
	8.32522	93	293			8.32522	170	3170			5.79864	349	4849
	8.34193	102	302			8.34193	210	3210			5.80699	331	4831
	8.35864	92	292			8.35864	178	3178			5.81535	388	4888
	8.37535	125	325			8.37535	187	3187			5.8237	368	4868
	8.39206	109	309			8.39206	179	3179			5.83206	355	4855
	8.40877	107	307			8.40877	177	3177			5.84041	382	4882
	8.42548	124	324			8.42548	188	3188			5.84877	389	4889
	8.44219	96	296			8.44219	176	3176			5.85712	352	4852
	8.45891	114	314			8.45891	180	3180			5.86548	335	4835
	8.47562	100	300			8.47562	182	3182			5.87384	356	4856
	8.49233	110	310			8.49233	195	3195			5.88219	381	4881
	8.50904	111	311			8.50904	192	3192			5.89055	306	4806
	8.52575	84	284			8.52575	206	3206			5.8989	400	4900
	8.54246	93	293			8.54246	171	3171			5.90726	361	4861
	8.55917	103	303			8.55917	180	3180			5.91561	343	4843
	8.57588	91	291			8.57588	185	3185			5.92397	385	4885
	8.5926	114	314			8.5926	189	3189			5.93233	362	4862
	8.60931	97	297			8.60931	194	3194			5.94068	370	4870
	8.62602	91	291			8.62602	214	3214			5.94904	354	4854
	8.64273	106	306			8.64273	199	3199			5.95739	360	4860
	8.65944	103	303			8.65944	213	3213			5.96575	352	4852
	8.67615	99	299			8.67615	203	3203			5.9741	371	4871
	8.69286	117	317			8.69286	201	3201			5.98246	391	4891
	8.70957	99	299			8.70957	231	3231			5.99081	369	4869
	8.72629	88	288			8.72629	220	3220			5.99917	385	4885
	8.743	95	295			8.743	214	3214			6.00753	371	4871
	8.75971	122	322			8.75971	207	3207			6.01588	344	4844
	8.77642	102	302			8.77642	206	3206			6.02424	371	4871
	8.79313	118	318			8.79313	231	3231			6.03259	360	4860
	8.80984	106	306			8.80984	224	3224			6.04095	387	4887
	8.82655	117	317			8.82655	228	3228			6.04931	366	4866
	8.84327	103	303			8.84327	221	3221			6.05766	368	4868
	8.85998	117	317			8.85998	228	3228			6.06602	371	4871
	8.87669	109	309			8.87669	248	3248			6.07437	421	4921
	8.8934	120	320			8.8934	229	3229			6.08273	405	4905
	8.91011	93	293			8.91011	199	3199			6.09108	360	4860
	8.92682	99	299			8.92682	197	3197			6.09944	417	4917
	8.94353	89	289			8.94353	205	3205			6.10779	404	4904
	8.96024	107	307			8.96024	163	3163			6.11615	350	4850
	8.97696	102	302			8.97696	169	3169			6.12451	392	4892
	8.99367	100	300			8.99367	175	3175			6.13286	389	4889
	9.01038	101	301			9.01038	185	3185			6.14122	414	4914
	9.02709	95	295			9.02709	161	3161			6.14957	413	4913
	9.0438	94	294			9.0438	163	3163			6.15793	425	4925
	9.06051	93	293			9.06051	155	3155			6.16628	400	4900
	9.07722	91	291			9.07722	152	3152			6.17464	410	4910
	9.09393	96	296			9.09393	168	3168			6.183	376	4876
	9.11065	102	302			9.11065	154	3154			6.19135	429	4929
	9.12736	95	295			9.12736	150	3150			6.19971	389	4889
	9.14407	88	288			9.14407	154	3154			6.20806	425	4925
	9.16078	88	288			9.16078	130	3130			6.21642	406	4906
	9.17749	86	286			9.17749	159	3159			6.22477	422	4922
	9.1942	96	296			9.1942	134	3134			6.23313	448	4948
	9.21091	95	295			9.21091	175	3175			6.24148	396	4896
	9.22762	109	309			9.22762	173	3173			6.24984	454	4954
	9.24434	91	291			9.24434	144	3144			6.2582	445	4945
	9.26105	73	273			9.26105	154	3154			6.26655	443	4943
	9.27776	107	307			9.27776	142	3142			6.27491	429	4929
	9.29447	86	286			9.29447	154	3154			6.28326	441	4941
	9.31118	78	278			9.31118	147	3147			6.29162	403	4903
	9.32789	81	281			9.32789	132	3132			6.29997	414	4914
	9.3446	97	297			9.3446	161	3161			6.30833	374	4874
	9.36131	98	298			9.36131	158	3158			6.31668	392	4892
	9.37803	83	283			9.37803	129	3129			6.32504	340	4840
	9.39474	108	308			9.39474	130	3130			6.3334	394	4894
	9.41145	107	307			9.41145	137	3137			6.34175	352	4852
	9.42816	97	297			9.42816	124	3124			6.35011	374	4874
	9.44487	91	291			9.44487	132	3132			6.35846	330	4830
	9.46158	91	291			9.46158	138	3138			6.36682	360	4860
	9.47829	86	286			9.47829	134	3134			6.37517	348	4848
	9.495	83	283			9.495	148	3148			6.38353	346	4846
	9.51172	93	293			9.51172	145	3145			6.39189	338	4838
	9.52843	99	299			9.52843	143	3143			6.40024	349	4849
	9.54514	84	284			9.54514	155	3155			6.4086	366	4866
	9.56185	98	298			9.56185	133	3133			6.41695	336	4836
	9.57856	68	268			9.57856	144	3144			6.42531	326	4826
	9.59527	76	276			9.59527	119	3119			6.43366	334	4834
	9.61198	79	279			9.61198	149	3149			6.44202	338	4838
	9.62869	80	280			9.62869	157	3157			6.45038	342	4842
	9.64541	73	273			9.64541	148	3148			6.45873	326	4826
	9.66212	86	286			9.66212	132	3132			6.46709	357	4857
	9.67883	85	285			9.67883	144	3144			6.47544	325	4825
	9.69554	91	291			9.69554	129	3129			6.4838	337	4837
	9.71225	94	294			9.71225	146	3146			6.49215	331	4831
	9.72896	91	291			9.72896	110	3110			6.50051	333	4833
	9.74567	81	281			9.74567	109	3109			6.50887	323	4823
	9.76238	92	292			9.76238	128	3128			6.51722	329	4829
	9.7791	77	277			9.7791	128	3128			6.52558	352	4852
	9.79581	104	304			9.79581	137	3137			6.53393	330	4830
	9.81252	93	293			9.81252	139	3139			6.54229	327	4827
	9.82923	86	286			9.82923	141	3141			6.55064	358	4858
	9.84594	72	272			9.84594	127	3127			6.559	348	4848
	9.86265	79	279			9.86265	126	3126			6.56735	368	4868
	9.87936	80	280			9.87936	144	3144			6.57571	335	4835
	9.89608	80	280			9.89608	145	3145			6.58407	327	4827
	9.91279	88	288			9.91279	135	3135			6.59242	328	4828
	9.9295	92	292			9.9295	124	3124			6.60078	329	4829
	9.94621	83	283			9.94621	133	3133			6.60913	324	4824
	9.96292	87	287			9.96292	135	3135			6.61749	334	4834
	9.97963	82	282			9.97963	145	3145			6.62584	342	4842
	9.99634	76	276			9.99634	126	3126			6.6342	312	4812
	10.013	78	278			10.013	129	3129			6.64255	345	4845
	10.0298	83	283			10.0298	118	3118			6.65091	355	4855
	10.0465	78	278			10.0465	131	3131			6.65927	344	4844
	10.0632	70	270			10.0632	144	3144			6.66762	318	4818
	10.0799	83	283			10.0799	126	3126			6.67598	341	4841
	10.0966	81	281			10.0966	133	3133			6.68433	351	4851
	10.1133	85	285			10.1133	135	3135			6.69269	365	4865
	10.13	73	273			10.13	142	3142			6.70104	324	4824
	10.1467	84	284			10.1467	116	3116			6.7094	323	4823
	10.1635	80	280			10.1635	135	3135			6.71776	359	4859
	10.1802	79	279			10.1802	122	3122			6.72611	339	4839
	10.1969	88	288			10.1969	116	3116			6.73447	318	4818
	10.2136	82	282			10.2136	143	3143			6.74282	346	4846
	10.2303	76	276			10.2303	108	3108			6.75118	315	4815
	10.247	96	296			10.247	126	3126			6.75953	329	4829
	10.2637	79	279			10.2637	125	3125			6.76789	328	4828
	10.2804	102	302			10.2804	131	3131			6.77625	331	4831
	10.2972	78	278			10.2972	144	3144			6.7846	319	4819
	10.3139	81	281			10.3139	155	3155			6.79296	278	4778
	10.3306	83	283			10.3306	146	3146			6.80131	354	4854
	10.3473	83	283			10.3473	104	3104			6.80967	293	4793
	10.364	76	276			10.364	124	3124			6.81802	308	4808
	10.3807	89	289			10.3807	118	3118			6.82638	338	4838
	10.3974	107	307			10.3974	142	3142			6.83474	354	4854
	10.4141	68	268			10.4141	116	3116			6.84309	324	4824
	10.4308	89	289			10.4308	141	3141			6.85145	311	4811
	10.4475	92	292			10.4475	118	3118			6.8598	344	4844
	10.4643	80	280			10.4643	110	3110			6.86816	315	4815
	10.481	70	270			10.481	101	3101			6.87651	320	4820
	10.4977	94	294			10.4977	124	3124			6.88487	321	4821
	10.5144	67	267			10.5144	120	3120			6.89322	311	4811
	10.5311	81	281			10.5311	120	3120			6.90158	353	4853
	10.5478	78	278			10.5478	117	3117			6.90993	311	4811
	10.5645	106	306			10.5645	123	3123			6.91829	335	4835
	10.5812	82	282			10.5812	146	3146			6.92665	326	4826
	10.598	73	273			10.598	137	3137			6.935	301	4801
	10.6147	98	298			10.6147	110	3110			6.94336	318	4818
	10.6314	84	284			10.6314	115	3115			6.95171	285	4785
	10.6481	81	281			10.6481	150	3150			6.96007	322	4822
	10.6648	94	294			10.6648	112	3112			6.96842	301	4801
	10.6815	72	272			10.6815	119	3119			6.97678	352	4852
	10.6982	94	294			10.6982	119	3119			6.98514	304	4804
	10.7149	65	265			10.7149	128	3128			6.99349	325	4825
	10.7316	74	274			10.7316	126	3126			7.00185	316	4816
	10.7484	74	274			10.7484	131	3131			7.0102	324	4824
	10.7651	84	284			10.7651	131	3131			7.01856	315	4815
	10.7818	70	270			10.7818	131	3131			7.02691	329	4829
	10.7985	83	283			10.7985	134	3134			7.03527	331	4831
	10.8152	83	283			10.8152	120	3120			7.04362	350	4850
	10.8319	72	272			10.8319	131	3131			7.05198	328	4828
	10.8486	70	270			10.8486	135	3135			7.06034	311	4811
	10.8653	77	277			10.8653	104	3104			7.06869	325	4825
	10.882	86	286			10.882	133	3133			7.07705	314	4814
	10.8987	98	298			10.8987	97	3097			7.0854	289	4789
	10.9155	96	296			10.9155	124	3124			7.09376	309	4809
	10.9322	82	282			10.9322	124	3124			7.10212	313	4813
	10.9489	83	283			10.9489	122	3122			7.11047	320	4820
	10.9656	72	272			10.9656	134	3134			7.11883	329	4829
	10.9823	79	279			10.9823	128	3128			7.12718	305	4805
	10.999	69	269			10.999	118	3118			7.13554	304	4804
	11.0157	83	283			11.0157	132	3132			7.14389	303	4803
	11.0324	67	267			11.0324	103	3103			7.15225	296	4796
	11.0491	81	281			11.0491	131	3131			7.1606	300	4800
	11.0659	66	266			11.0659	127	3127			7.16896	334	4834
	11.0826	69	269			11.0826	134	3134			7.17732	327	4827
	11.0993	68	268			11.0993	125	3125			7.18567	331	4831
	11.116	86	286			11.116	120	3120			7.19403	303	4803
	11.1327	72	272			11.1327	132	3132			7.20238	305	4805
	11.1494	73	273			11.1494	110	3110			7.21074	294	4794
	11.1661	58	258			11.1661	110	3110			7.21909	268	4768
	11.1828	64	264			11.1828	120	3120			7.22745	311	4811
	11.1996	71	271			11.1996	126	3126			7.23581	296	4796
	11.2163	85	285			11.2163	109	3109			7.24416	303	4803
	11.233	83	283			11.233	112	3112			7.25252	295	4795
	11.2497	78	278			11.2497	132	3132			7.26087	299	4799
	11.2664	68	268			11.2664	113	3113			7.26923	331	4831
	11.2831	71	271			11.2831	115	3115			7.27758	339	4839
	11.2998	83	283			11.2998	132	3132			7.28594	301	4801
	11.3165	66	266			11.3165	108	3108			7.29429	336	4836
	11.3332	57	257			11.3332	126	3126			7.30265	306	4806
	11.35	63	263			11.35	119	3119			7.31101	298	4798
	11.3667	68	268			11.3667	122	3122			7.31936	299	4799
	11.3834	70	270			11.3834	114	3114			7.32772	309	4809
	11.4001	82	282			11.4001	120	3120			7.33607	295	4795
	11.4168	78	278			11.4168	109	3109			7.34443	288	4788
	11.4335	78	278			11.4335	132	3132			7.35278	316	4816
	11.4502	71	271			11.4502	100	3100			7.36114	326	4826
	11.4669	58	258			11.4669	103	3103			7.36949	334	4834
	11.4837	74	274			11.4837	114	3114			7.37785	331	4831
	11.5004	72	272			11.5004	115	3115			7.38621	304	4804
	11.5171	74	274			11.5171	115	3115			7.39456	318	4818
	11.5338	77	277			11.5338	119	3119			7.40292	306	4806
	11.5505	68	268			11.5505	106	3106			7.41127	270	4770
	11.5672	73	273			11.5672	111	3111			7.41963	270	4770
	11.5839	74	274			11.5839	113	3113			7.42798	291	4791
	11.6006	91	291			11.6006	104	3104			7.43634	349	4849
	11.6173	74	274			11.6173	111	3111			7.4447	300	4800
	11.6341	71	271			11.6341	117	3117			7.45305	292	4792
	11.6508	77	277			11.6508	128	3128			7.46141	345	4845
	11.6675	65	265			11.6675	117	3117			7.46976	299	4799
	11.6842	84	284			11.6842	113	3113			7.47812	301	4801
	11.7009	59	259			11.7009	107	3107			7.48647	303	4803
	11.7176	69	269			11.7176	92	3092			7.49483	314	4814
	11.7343	86	286			11.7343	132	3132			7.50319	303	4803
	11.751	72	272			11.751	119	3119			7.51154	307	4807
	11.7677	78	278			11.7677	117	3117			7.5199	336	4836
	11.7844	59	259			11.7844	116	3116			7.52825	285	4785
	11.8012	72	272			11.8012	149	3149			7.53661	304	4804
	11.8179	80	280			11.8179	133	3133			7.54496	296	4796
	11.8346	64	264			11.8346	125	3125			7.55332	319	4819
	11.8513	64	264			11.8513	113	3113			7.56168	312	4812
	11.868	64	264			11.868	116	3116			7.57003	298	4798
	11.8847	84	284			11.8847	113	3113			7.57839	307	4807
	11.9014	74	274			11.9014	116	3116			7.58674	290	4790
	11.9181	78	278			11.9181	115	3115			7.5951	308	4808
	11.9349	65	265			11.9349	141	3141			7.60345	273	4773
	11.9516	62	262			11.9516	126	3126			7.61181	313	4813
	11.9683	81	281			11.9683	110	3110			7.62016	289	4789
	11.985	65	265			11.985	134	3134			7.62852	292	4792
	12.0017	73	273			12.0017	94	3094			7.63687	321	4821
	12.0184	76	276			12.0184	124	3124			7.64523	297	4797
	12.0351	67	267			12.0351	110	3110			7.65359	314	4814
	12.0518	65	265			12.0518	115	3115			7.66194	311	4811
	12.0685	76	276			12.0685	131	3131			7.6703	299	4799
	12.0853	77	277			12.0853	130	3130			7.67865	292	4792
	12.102	64	264			12.102	123	3123			7.68701	327	4827
	12.1187	71	271			12.1187	113	3113			7.69536	345	4845
	12.1354	58	258			12.1354	111	3111			7.70372	279	4779
	12.1521	76	276			12.1521	134	3134			7.71208	309	4809
	12.1688	74	274			12.1688	116	3116			7.72043	286	4786
	12.1855	86	286			12.1855	122	3122			7.72879	283	4783
	12.2022	73	273			12.2022	116	3116			7.73714	283	4783
	12.2189	67	267			12.2189	129	3129			7.7455	297	4797
	12.2356	70	270			12.2356	157	3157			7.75385	289	4789
	12.2524	81	281			12.2524	101	3101			7.76221	294	4794
	12.2691	78	278			12.2691	145	3145			7.77057	290	4790
	12.2858	67	267			12.2858	113	3113			7.77892	312	4812
	12.3025	66	266			12.3025	125	3125			7.78728	303	4803
	12.3192	79	279			12.3192	104	3104			7.79563	279	4779
	12.3359	80	280			12.3359	129	3129			7.80399	292	4792
	12.3526	65	265			12.3526	141	3141			7.81234	314	4814
	12.3693	57	257			12.3693	141	3141			7.8207	329	4829
	12.386	76	276			12.386	134	3134			7.82906	283	4783
	12.4028	64	264			12.4028	164	3164			7.83741	278	4778
	12.4195	79	279			12.4195	138	3138			7.84577	295	4795
	12.4362	80	280			12.4362	140	3140			7.85412	298	4798
	12.4529	66	266			12.4529	137	3137			7.86248	310	4810
	12.4696	68	268			12.4696	154	3154			7.87083	274	4774
	12.4863	77	277			12.4863	141	3141			7.87919	282	4782
	12.503	74	274			12.503	163	3163			7.88755	309	4809
	12.5197	78	278			12.5197	169	3169			7.8959	307	4807
	12.5365	72	272			12.5365	146	3146			7.90426	315	4815
	12.5532	73	273			12.5532	127	3127			7.91261	295	4795
	12.5699	72	272			12.5699	123	3123			7.92097	292	4792
	12.5866	63	263			12.5866	129	3129			7.92932	319	4819
	12.6033	81	281			12.6033	117	3117			7.93768	283	4783
	12.62	61	261			12.62	130	3130			7.94603	303	4803
	12.6367	62	262			12.6367	114	3114			7.95439	309	4809
	12.6534	82	282			12.6534	126	3126			7.96274	283	4783
	12.6701	64	264			12.6701	110	3110			7.9711	284	4784
	12.6869	66	266			12.6869	122	3122			7.97946	284	4784
	12.7036	67	267			12.7036	117	3117			7.98781	280	4780
	12.7203	55	255			12.7203	118	3118			7.99617	278	4778
	12.737	77	277			12.737	127	3127			8.00452	292	4792
	12.7537	74	274			12.7537	107	3107			8.01288	311	4811
	12.7704	82	282			12.7704	107	3107			8.02124	291	4791
	12.7871	68	268			12.7871	127	3127			8.02959	318	4818
	12.8038	69	269			12.8038	98	3098			8.03795	305	4805
	12.8206	57	257			12.8206	97	3097			8.0463	297	4797
	12.8373	62	262			12.8373	126	3126			8.05466	307	4807
	12.854	73	273			12.854	97	3097			8.06301	329	4829
	12.8707	62	262			12.8707	103	3103			8.07137	314	4814
	12.8874	64	264			12.8874	112	3112			8.07972	291	4791
	12.9041	64	264			12.9041	108	3108			8.08808	245	4745
	12.9208	73	273			12.9208	95	3095			8.09643	301	4801
	12.9375	69	269			12.9375	113	3113			8.10479	303	4803
	12.9542	58	258			12.9542	124	3124			8.11315	281	4781
	12.971	55	255			12.971	98	3098			8.1215	301	4801
	12.9877	67	267			12.9877	107	3107			8.12986	273	4773
	13.0044	66	266			13.0044	120	3120			8.13821	286	4786
	13.0211	74	274			13.0211	133	3133			8.14657	298	4798
	13.0378	54	254			13.0378	95	3095			8.15493	333	4833
	13.0545	57	257			13.0545	113	3113			8.16328	281	4781
	13.0712	61	261			13.0712	103	3103			8.17164	297	4797
	13.0879	82	282			13.0879	128	3128			8.17999	289	4789
	13.1046	68	268			13.1046	97	3097			8.18835	285	4785
	13.1213	56	256			13.1213	122	3122			8.1967	318	4818
	13.1381	80	280			13.1381	119	3119			8.20506	304	4804
	13.1548	53	253			13.1548	83	3083			8.21341	294	4794
	13.1715	82	282			13.1715	119	3119			8.22177	291	4791
	13.1882	81	281			13.1882	103	3103			8.23013	300	4800
	13.2049	79	279			13.2049	109	3109			8.23848	326	4826
	13.2216	63	263			13.2216	98	3098			8.24684	281	4781
	13.2383	69	269			13.2383	106	3106			8.25519	284	4784
	13.255	67	267			13.255	108	3108			8.26355	322	4822
	13.2718	65	265			13.2718	95	3095			8.2719	308	4808
	13.2885	68	268			13.2885	111	3111			8.28026	289	4789
	13.3052	61	261			13.3052	112	3112			8.28862	297	4797
	13.3219	59	259			13.3219	91	3091			8.29697	316	4816
	13.3386	61	261			13.3386	125	3125			8.30533	336	4836
	13.3553	59	259			13.3553	110	3110			8.31368	303	4803
	13.372	64	264			13.372	110	3110			8.32204	333	4833
	13.3887	66	266			13.3887	109	3109			8.33039	345	4845
	13.4054	49	249			13.4054	107	3107			8.33875	309	4809
	13.4222	70	270			13.4222	97	3097			8.3471	291	4791
	13.4389	54	254			13.4389	113	3113			8.35546	320	4820
	13.4556	58	258			13.4556	112	3112			8.36382	339	4839
	13.4723	52	252			13.4723	109	3109			8.37217	301	4801
	13.489	66	266			13.489	113	3113			8.38053	293	4793
	13.5057	64	264			13.5057	115	3115			8.38888	315	4815
	13.5224	76	276			13.5224	104	3104			8.39724	271	4771
	13.5391	71	271			13.5391	115	3115			8.40559	292	4792
	13.5558	68	268			13.5558	101	3101			8.41395	300	4800
	13.5725	74	274			13.5725	122	3122			8.4223	300	4800
	13.5893	58	258			13.5893	102	3102			8.43066	319	4819
	13.606	71	271			13.606	114	3114			8.43902	328	4828
	13.6227	81	281			13.6227	115	3115			8.44737	311	4811
	13.6394	68	268			13.6394	100	3100			8.45573	330	4830
	13.6561	81	281			13.6561	109	3109			8.46408	292	4792
	13.6728	69	269			13.6728	103	3103			8.47244	324	4824
	13.6895	56	256			13.6895	101	3101			8.4808	305	4805
	13.7062	74	274			13.7062	120	3120			8.48915	320	4820
	13.723	79	279			13.723	120	3120			8.49751	330	4830
	13.7397	79	279			13.7397	106	3106			8.50586	339	4839
	13.7564	58	258			13.7564	109	3109			8.51422	321	4821
	13.7731	57	257			13.7731	110	3110			8.52257	336	4836
	13.7898	70	270			13.7898	107	3107			8.53093	331	4831
	13.8065	73	273			13.8065	111	3111			8.53928	301	4801
	13.8232	64	264			13.8232	91	3091			8.54764	316	4816
	13.8399	98	298			13.8399	119	3119			8.55599	340	4840
	13.8567	95	295			13.8567	108	3108			8.56435	353	4853
	13.8734	80	280			13.8734	130	3130			8.57271	379	4879
	13.8901	79	279			13.8901	113	3113			8.58106	345	4845
	13.9068	83	283			13.9068	110	3110			8.58942	338	4838
	13.9235	81	281			13.9235	118	3118			8.59777	320	4820
	13.9402	65	265			13.9402	114	3114			8.60613	315	4815
	13.9569	70	270			13.9569	126	3126			8.61449	357	4857
	13.9736	81	281			13.9736	88	3088			8.62284	351	4851
	13.9903	68	268			13.9903	101	3101			8.6312	340	4840
	14.007	71	271			14.007	115	3115			8.63955	303	4803
	14.0238	74	274			14.0238	116	3116			8.64791	361	4861
	14.0405	54	254			14.0405	110	3110			8.65626	344	4844
	14.0572	58	258			14.0572	104	3104			8.66462	336	4836
	14.0739	59	259			14.0739	99	3099			8.67297	337	4837
	14.0906	61	261			14.0906	107	3107			8.68133	350	4850
	14.1073	65	265			14.1073	96	3096			8.68969	349	4849
	14.124	70	270			14.124	92	3092			8.69804	348	4848
	14.1407	84	284			14.1407	118	3118			8.7064	354	4854
	14.1575	68	268			14.1575	114	3114			8.71475	348	4848
	14.1742	54	254			14.1742	106	3106			8.72311	370	4870
	14.1909	62	262			14.1909	122	3122			8.73146	352	4852
	14.2076	53	253			14.2076	103	3103			8.73982	371	4871
	14.2243	51	251			14.2243	97	3097			8.74817	387	4887
	14.241	66	266			14.241	87	3087			8.75653	369	4869
	14.2577	72	272			14.2577	112	3112			8.76489	379	4879
	14.2744	66	266			14.2744	113	3113			8.77324	420	4920
	14.2911	54	254			14.2911	98	3098			8.7816	390	4890
	14.3079	70	270			14.3079	97	3097			8.78995	419	4919
	14.3246	65	265			14.3246	132	3132			8.79831	351	4851
	14.3413	55	255			14.3413	98	3098			8.80666	430	4930
	14.358	49	249			14.358	108	3108			8.81502	446	4946
	14.3747	57	257			14.3747	108	3108			8.82338	412	4912
	14.3914	46	246			14.3914	104	3104			8.83173	412	4912
	14.4081	51	251			14.4081	123	3123			8.84009	426	4926
	14.4248	52	252			14.4248	107	3107			8.84844	485	4985
	14.4415	74	274			14.4415	107	3107			8.8568	462	4962
	14.4582	57	257			14.4582	110	3110			8.86515	502	5002
	14.475	63	263			14.475	100	3100			8.87351	518	5018
	14.4917	64	264			14.4917	116	3116			8.88186	501	5001
	14.5084	52	252			14.5084	104	3104			8.89022	424	4924
	14.5251	42	242			14.5251	117	3117			8.89858	471	4971
	14.5418	72	272			14.5418	93	3093			8.90693	435	4935
	14.5585	59	259			14.5585	107	3107			8.91529	410	4910
	14.5752	61	261			14.5752	103	3103			8.92364	377	4877
	14.5919	68	268			14.5919	112	3112			8.932	372	4872
	14.6087	54	254			14.6087	101	3101			8.94035	395	4895
	14.6254	53	253			14.6254	110	3110			8.94871	376	4876
	14.6421	57	257			14.6421	114	3114			8.95707	297	4797
	14.6588	55	255			14.6588	92	3092			8.96542	298	4798
	14.6755	58	258			14.6755	96	3096			8.97378	298	4798
	14.6922	66	266			14.6922	103	3103			8.98213	273	4773
	14.7089	67	267			14.7089	87	3087			8.99049	293	4793
	14.7256	47	247			14.7256	86	3086			8.99884	300	4800
	14.7423	42	242			14.7423	88	3088			9.0072	322	4822
	14.7591	57	257			14.7591	108	3108			9.01556	281	4781
	14.7758	50	250			14.7758	91	3091			9.02391	318	4818
	14.7925	74	274			14.7925	103	3103			9.03227	273	4773
	14.8092	61	261			14.8092	114	3114			9.04062	296	4796
	14.8259	70	270			14.8259	76	3076			9.04898	298	4798
	14.8426	49	249			14.8426	91	3091			9.05733	298	4798
	14.8593	67	267			14.8593	116	3116			9.06569	260	4760
	14.876	43	243			14.876	116	3116			9.07404	308	4808
	14.8927	58	258			14.8927	84	3084			9.0824	261	4761
	14.9095	71	271			14.9095	109	3109			9.09076	286	4786
	14.9262	64	264			14.9262	95	3095			9.09911	271	4771
	14.9429	63	263			14.9429	111	3111			9.10747	282	4782
	14.9596	61	261			14.9596	93	3093			9.11582	277	4777
	14.9763	89	289			14.9763	112	3112			9.12418	259	4759
	14.993	62	262			14.993	94	3094			9.13253	230	4730
	15.0097	56	256			15.0097	113	3113			9.14089	289	4789
	15.0264	64	264			15.0264	103	3103			9.14925	262	4762
	15.0432	71	271			15.0432	104	3104			9.1576	267	4767
	15.0599	65	265			15.0599	88	3088			9.16596	239	4739
	15.0766	66	266			15.0766	102	3102			9.17431	308	4808
	15.0933	67	267			15.0933	96	3096			9.18267	258	4758
	15.11	64	264			15.11	114	3114			9.19102	286	4786
	15.1267	43	243			15.1267	86	3086			9.19938	285	4785
	15.1434	65	265			15.1434	102	3102			9.20773	260	4760
	15.1601	44	244			15.1601	97	3097			9.21609	227	4727
	15.1768	58	258			15.1768	114	3114			9.22445	255	4755
	15.1936	62	262			15.1936	110	3110			9.2328	261	4761
	15.2103	56	256			15.2103	111	3111			9.24116	291	4791
	15.227	57	257			15.227	96	3096			9.24951	251	4751
	15.2437	64	264			15.2437	123	3123			9.25787	264	4764
	15.2604	50	250			15.2604	110	3110			9.26622	277	4777
	15.2771	46	246			15.2771	108	3108			9.27458	285	4785
	15.2938	51	251			15.2938	113	3113			9.28294	246	4746
	15.3105	57	257			15.3105	114	3114			9.29129	256	4756
	15.3272	57	257			15.3272	111	3111			9.29965	278	4778
	15.3439	50	250			15.3439	101	3101			9.308	206	4706
	15.3607	54	254			15.3607	91	3091			9.31636	278	4778
	15.3774	37	237			15.3774	101	3101			9.32471	276	4776
	15.3941	66	266			15.3941	92	3092			9.33307	267	4767
	15.4108	53	253			15.4108	92	3092			9.34142	239	4739
	15.4275	58	258			15.4275	98	3098			9.34978	250	4750
	15.4442	77	277			15.4442	112	3112			9.35814	303	4803
	15.4609	46	246			15.4609	104	3104			9.36649	262	4762
	15.4776	55	255			15.4776	96	3096			9.37485	268	4768
	15.4944	50	250			15.4944	107	3107			9.3832	279	4779
	15.5111	46	246			15.5111	97	3097			9.39156	255	4755
	15.5278	59	259			15.5278	93	3093			9.39991	252	4752
	15.5445	73	273			15.5445	96	3096			9.40827	280	4780
	15.5612	54	254			15.5612	78	3078			9.41663	286	4786
	15.5779	56	256			15.5779	114	3114			9.42498	250	4750
	15.5946	68	268			15.5946	102	3102			9.43334	253	4753
	15.6113	55	255			15.6113	95	3095			9.44169	253	4753
	15.628	46	246			15.628	100	3100			9.45005	268	4768
	15.6448	53	253			15.6448	103	3103			9.4584	241	4741
	15.6615	55	255			15.6615	106	3106			9.46676	261	4761
	15.6782	61	261			15.6782	115	3115			9.47512	243	4743
	15.6949	56	256			15.6949	89	3089			9.48347	259	4759
	15.7116	52	252			15.7116	100	3100			9.49183	293	4793
	15.7283	59	259			15.7283	118	3118			9.50018	247	4747
	15.745	53	253			15.745	89	3089			9.50854	244	4744
	15.7617	67	267			15.7617	89	3089			9.51689	240	4740
	15.7784	57	257			15.7784	86	3086			9.52525	247	4747
	15.7951	63	263			15.7951	76	3076			9.5336	268	4768
	15.8119	56	256			15.8119	91	3091			9.54196	223	4723
	15.8286	64	264			15.8286	77	3077			9.55032	267	4767
	15.8453	70	270			15.8453	114	3114			9.55867	258	4758
	15.862	56	256			15.862	101	3101			9.56703	246	4746
	15.8787	62	262			15.8787	103	3103			9.57538	261	4761
	15.8954	51	251			15.8954	94	3094			9.58374	252	4752
	15.9121	44	244			15.9121	118	3118			9.59209	219	4719
	15.9288	57	257			15.9288	97	3097			9.60045	245	4745
	15.9456	63	263			15.9456	84	3084			9.60881	269	4769
	15.9623	54	254			15.9623	88	3088			9.61716	278	4778
	15.979	51	251			15.979	79	3079			9.62552	252	4752
	15.9957	62	262			15.9957	120	3120			9.63387	246	4746
	16.0124	57	257			16.0124	101	3101			9.64223	254	4754
	16.0291	63	263			16.0291	107	3107			9.65058	240	4740
	16.0458	58	258			16.0458	101	3101			9.65894	254	4754
	16.0625	58	258			16.0625	84	3084			9.66729	260	4760
	16.0792	61	261			16.0792	104	3104			9.67565	235	4735
	16.096	49	249			16.096	106	3106			9.68401	237	4737
	16.1127	63	263			16.1127	83	3083			9.69236	213	4713
	16.1294	58	258			16.1294	91	3091			9.70072	262	4762
	16.1461	52	252			16.1461	106	3106			9.70907	255	4755
	16.1628	67	267			16.1628	106	3106			9.71743	264	4764
	16.1795	49	249			16.1795	102	3102			9.72578	248	4748
	16.1962	55	255			16.1962	111	3111			9.73414	243	4743
	16.2129	50	250			16.2129	94	3094			9.74249	243	4743
	16.2296	49	249			16.2296	96	3096			9.75085	260	4760
	16.2464	61	261			16.2464	107	3107			9.75921	231	4731
	16.2631	55	255			16.2631	78	3078			9.76756	264	4764
	16.2798	68	268			16.2798	85	3085			9.77592	223	4723
	16.2965	55	255			16.2965	82	3082			9.78427	213	4713
	16.3132	58	258			16.3132	114	3114			9.79263	237	4737
	16.3299	53	253			16.3299	102	3102			9.80099	254	4754
	16.3466	54	254			16.3466	101	3101			9.80934	221	4721
	16.3633	57	257			16.3633	116	3116			9.8177	246	4746
	16.3801	59	259			16.3801	96	3096			9.82605	255	4755
	16.3968	46	246			16.3968	101	3101			9.83441	269	4769
	16.4135	54	254			16.4135	129	3129			9.84276	256	4756
	16.4302	47	247			16.4302	118	3118			9.85112	261	4761
	16.4469	49	249			16.4469	109	3109			9.85947	224	4724
	16.4636	48	248			16.4636	84	3084			9.86783	245	4745
	16.4803	52	252			16.4803	100	3100			9.87619	252	4752
	16.497	47	247			16.497	93	3093			9.88454	238	4738
	16.5137	52	252			16.5137	104	3104			9.8929	221	4721
	16.5304	57	257			16.5304	97	3097			9.90125	231	4731
	16.5472	51	251			16.5472	107	3107			9.90961	244	4744
	16.5639	55	255			16.5639	85	3085			9.91796	217	4717
	16.5806	56	256			16.5806	107	3107			9.92632	255	4755
	16.5973	67	267			16.5973	96	3096			9.93468	259	4759
	16.614	46	246			16.614	98	3098			9.94303	266	4766
	16.6307	48	248			16.6307	104	3104			9.95139	224	4724
	16.6474	50	250			16.6474	85	3085			9.95974	233	4733
	16.6641	71	271			16.6641	97	3097			9.9681	243	4743
	16.6808	52	252			16.6808	104	3104			9.97645	224	4724
	16.6976	43	243			16.6976	84	3084			9.98481	229	4729
	16.7143	43	243			16.7143	118	3118			9.99316	253	4753
	16.731	42	242			16.731	108	3108			10.0015	249	4749
	16.7477	43	243			16.7477	84	3084			10.0099	205	4705
	16.7644	47	247			16.7644	89	3089			10.0182	234	4734
	16.7811	52	252			16.7811	108	3108			10.0266	222	4722
	16.7978	48	248			16.7978	86	3086			10.0349	225	4725
	16.8145	56	256			16.8145	92	3092			10.0433	235	4735
	16.8313	61	261			16.8313	130	3130			10.0517	245	4745
	16.848	47	247			16.848	115	3115			10.06	261	4761
	16.8647	56	256			16.8647	84	3084			10.0684	209	4709
	16.8814	50	250			16.8814	101	3101			10.0767	232	4732
	16.8981	51	251			16.8981	115	3115			10.0851	281	4781
	16.9148	51	251			16.9148	111	3111			10.0934	283	4783
	16.9315	66	266			16.9315	95	3095			10.1018	243	4743
	16.9482	53	253			16.9482	92	3092			10.1101	260	4760
	16.9649	44	244			16.9649	110	3110			10.1185	244	4744
	16.9816	51	251			16.9816	94	3094			10.1269	231	4731
	16.9984	50	250			16.9984	98	3098			10.1352	253	4753
	17.0151	57	257			17.0151	97	3097			10.1436	201	4701
	17.0318	61	261			17.0318	110	3110			10.1519	227	4727
	17.0485	44	244			17.0485	96	3096			10.1603	263	4763
	17.0652	59	259			17.0652	98	3098			10.1686	263	4763
	17.0819	50	250			17.0819	108	3108			10.177	245	4745
	17.0986	57	257			17.0986	112	3112			10.1853	274	4774
	17.1153	61	261			17.1153	74	3074			10.1937	244	4744
	17.132	44	244			17.132	91	3091			10.2021	221	4721
	17.1488	48	248			17.1488	111	3111			10.2104	269	4769
	17.1655	64	264			17.1655	87	3087			10.2188	248	4748
	17.1822	61	261			17.1822	103	3103			10.2271	233	4733
	17.1989	52	252			17.1989	88	3088			10.2355	248	4748
	17.2156	44	244			17.2156	86	3086			10.2438	230	4730
	17.2323	41	241			17.2323	102	3102			10.2522	235	4735
	17.249	50	250			17.249	100	3100			10.2605	241	4741
	17.2657	50	250			17.2657	115	3115			10.2689	236	4736
	17.2825	67	267			17.2825	107	3107			10.2773	239	4739
	17.2992	40	240			17.2992	112	3112			10.2856	256	4756
	17.3159	43	243			17.3159	111	3111			10.294	220	4720
	17.3326	49	249			17.3326	96	3096			10.3023	243	4743
	17.3493	64	264			17.3493	102	3102			10.3107	205	4705
	17.366	55	255			17.366	94	3094			10.319	243	4743
	17.3827	55	255			17.3827	104	3104			10.3274	229	4729
	17.3994	56	256			17.3994	108	3108			10.3357	214	4714
	17.4161	59	259			17.4161	119	3119			10.3441	253	4753
	17.4329	50	250			17.4329	111	3111			10.3525	231	4731
	17.4496	59	259			17.4496	97	3097			10.3608	263	4763
	17.4663	49	249			17.4663	107	3107			10.3692	229	4729
	17.483	56	256			17.483	100	3100			10.3775	263	4763
	17.4997	55	255			17.4997	103	3103			10.3859	227	4727
	17.5164	46	246			17.5164	117	3117			10.3942	239	4739
	17.5331	53	253			17.5331	108	3108			10.4026	228	4728
	17.5498	49	249			17.5498	108	3108			10.4109	227	4727
	17.5665	40	240			17.5665	118	3118			10.4193	223	4723
	17.5833	39	239			17.5833	111	3111			10.4277	230	4730
	17.6	42	242			17.6	124	3124			10.436	248	4748
	17.6167	65	265			17.6167	102	3102			10.4444	207	4707
	17.6334	54	254			17.6334	109	3109			10.4527	231	4731
	17.6501	50	250			17.6501	108	3108			10.4611	208	4708
	17.6668	67	267			17.6668	94	3094			10.4694	245	4745
	17.6835	46	246			17.6835	98	3098			10.4778	243	4743
	17.7002	77	277			17.7002	135	3135			10.4861	228	4728
	17.717	53	253			17.717	119	3119			10.4945	243	4743
	17.7337	52	252			17.7337	119	3119			10.5029	227	4727
	17.7504	64	264			17.7504	104	3104			10.5112	238	4738
	17.7671	66	266			17.7671	111	3111			10.5196	249	4749
	17.7838	49	249			17.7838	91	3091			10.5279	262	4762
	17.8005	46	246			17.8005	133	3133			10.5363	252	4752
	17.8172	48	248			17.8172	113	3113			10.5446	234	4734
	17.8339	57	257			17.8339	101	3101			10.553	218	4718
	17.8506	43	243			17.8506	81	3081			10.5613	248	4748
	17.8673	58	258			17.8673	108	3108			10.5697	228	4728
	17.8841	43	243			17.8841	108	3108			10.5781	224	4724
	17.9008	46	246			17.9008	104	3104			10.5864	232	4732
	17.9175	42	242			17.9175	114	3114			10.5948	225	4725
	17.9342	55	255			17.9342	100	3100			10.6031	193	4693
	17.9509	62	262			17.9509	114	3114			10.6115	235	4735
	17.9676	58	258			17.9676	100	3100			10.6198	238	4738
	17.9843	43	243			17.9843	109	3109			10.6282	228	4728
	18.001	59	259			18.001	110	3110			10.6365	227	4727
	18.0177	59	259			18.0177	97	3097			10.6449	255	4755
	18.0345	53	253			18.0345	102	3102			10.6533	229	4729
	18.0512	72	272			18.0512	102	3102			10.6616	224	4724
	18.0679	40	240			18.0679	81	3081			10.67	250	4750
	18.0846	56	256			18.0846	106	3106			10.6783	241	4741
	18.1013	64	264			18.1013	94	3094			10.6867	237	4737
	18.118	64	264			18.118	106	3106			10.695	206	4706
	18.1347	55	255			18.1347	77	3077			10.7034	236	4736
	18.1514	43	243			18.1514	104	3104			10.7117	229	4729
	18.1682	54	254			18.1682	115	3115			10.7201	229	4729
	18.1849	56	256			18.1849	124	3124			10.7285	203	4703
	18.2016	53	253			18.2016	124	3124			10.7368	199	4699
	18.2183	48	248			18.2183	102	3102			10.7452	209	4709
	18.235	34	234			18.235	88	3088			10.7535	206	4706
	18.2517	58	258			18.2517	109	3109			10.7619	269	4769
	18.2684	48	248			18.2684	115	3115			10.7702	239	4739
	18.2851	57	257			18.2851	107	3107			10.7786	246	4746
	18.3018	56	256			18.3018	102	3102			10.7869	250	4750
	18.3185	47	247			18.3185	94	3094			10.7953	203	4703
	18.3353	63	263			18.3353	101	3101			10.8037	236	4736
	18.352	46	246			18.352	102	3102			10.812	216	4716
	18.3687	65	265			18.3687	104	3104			10.8204	258	4758
	18.3854	54	254			18.3854	102	3102			10.8287	219	4719
	18.4021	47	247			18.4021	111	3111			10.8371	213	4713
	18.4188	59	259			18.4188	88	3088			10.8454	223	4723
	18.4355	53	253			18.4355	116	3116			10.8538	223	4723
	18.4522	51	251			18.4522	118	3118			10.8621	248	4748
	18.469	57	257			18.469	104	3104			10.8705	220	4720
	18.4857	44	244			18.4857	94	3094			10.8789	244	4744
	18.5024	43	243			18.5024	100	3100			10.8872	229	4729
	18.5191	44	244			18.5191	94	3094			10.8956	237	4737
	18.5358	47	247			18.5358	112	3112			10.9039	191	4691
	18.5525	47	247			18.5525	107	3107			10.9123	238	4738
	18.5692	50	250			18.5692	88	3088			10.9206	248	4748
	18.5859	55	255			18.5859	119	3119			10.929	236	4736
	18.6027	44	244			18.6027	123	3123			10.9374	234	4734
	18.6194	41	241			18.6194	110	3110			10.9457	234	4734
	18.6361	42	242			18.6361	110	3110			10.9541	187	4687
	18.6528	50	250			18.6528	109	3109			10.9624	227	4727
	18.6695	43	243			18.6695	111	3111			10.9708	212	4712
	18.6862	55	255			18.6862	104	3104			10.9791	243	4743
	18.7029	51	251			18.7029	111	3111			10.9875	245	4745
	18.7196	49	249			18.7196	103	3103			10.9958	236	4736
	18.7363	41	241			18.7363	144	3144			11.0042	244	4744
	18.7531	46	246			18.7531	112	3112			11.0126	213	4713
	18.7698	55	255			18.7698	112	3112			11.0209	232	4732
	18.7865	48	248			18.7865	111	3111			11.0293	225	4725
	18.8032	62	262			18.8032	103	3103			11.0376	219	4719
	18.8199	56	256			18.8199	110	3110			11.046	250	4750
	18.8366	48	248			18.8366	109	3109			11.0543	216	4716
	18.8533	47	247			18.8533	108	3108			11.0627	230	4730
	18.87	65	265			18.87	116	3116			11.071	225	4725
	18.8867	56	256			18.8867	77	3077			11.0794	218	4718
	18.9034	54	254			18.9034	120	3120			11.0878	228	4728
	18.9202	46	246			18.9202	106	3106			11.0961	218	4718
	18.9369	42	242			18.9369	101	3101			11.1045	224	4724
	18.9536	46	246			18.9536	95	3095			11.1128	252	4752
	18.9703	31	231			18.9703	100	3100			11.1212	232	4732
	18.987	43	243			18.987	114	3114			11.1295	237	4737
	19.0037	55	255			19.0037	101	3101			11.1379	236	4736
	19.0204	55	255			19.0204	108	3108			11.1462	251	4751
	19.0371	41	241			19.0371	109	3109			11.1546	203	4703
	19.0539	51	251			19.0539	92	3092			11.163	233	4733
	19.0706	29	229			19.0706	103	3103			11.1713	230	4730
	19.0873	56	256			19.0873	107	3107			11.1797	239	4739
	19.104	62	262			19.104	89	3089			11.188	240	4740
	19.1207	46	246			19.1207	108	3108			11.1964	239	4739
	19.1374	53	253			19.1374	108	3108			11.2047	214	4714
	19.1541	49	249			19.1541	89	3089			11.2131	237	4737
	19.1708	49	249			19.1708	107	3107			11.2214	179	4679
	19.1875	55	255			19.1875	109	3109			11.2298	230	4730
	19.2042	51	251			19.2042	114	3114			11.2382	227	4727
	19.221	63	263			19.221	112	3112			11.2465	225	4725
	19.2377	42	242			19.2377	94	3094			11.2549	210	4710
	19.2544	51	251			19.2544	114	3114			11.2632	227	4727
	19.2711	58	258			19.2711	114	3114			11.2716	227	4727
	19.2878	47	247			19.2878	114	3114			11.2799	207	4707
	19.3045	47	247			19.3045	129	3129			11.2883	222	4722
	19.3212	52	252			19.3212	104	3104			11.2966	227	4727
	19.3379	57	257			19.3379	110	3110			11.305	218	4718
	19.3546	43	243			19.3546	100	3100			11.3134	236	4736
	19.3714	40	240			19.3714	128	3128			11.3217	219	4719
	19.3881	41	241			19.3881	117	3117			11.3301	229	4729
	19.4048	61	261			19.4048	112	3112			11.3384	238	4738
	19.4215	50	250			19.4215	131	3131			11.3468	210	4710
	19.4382	59	259			19.4382	115	3115			11.3551	216	4716
	19.4549	53	253			19.4549	113	3113			11.3635	246	4746
	19.4716	53	253			19.4716	129	3129			11.3718	225	4725
	19.4883	59	259			19.4883	123	3123			11.3802	227	4727
	19.5051	57	257			19.5051	148	3148			11.3886	206	4706
	19.5218	65	265			19.5218	112	3112			11.3969	240	4740
	19.5385	67	267			19.5385	130	3130			11.4053	223	4723
	19.5552	55	255			19.5552	147	3147			11.4136	190	4690
	19.5719	54	254			19.5719	148	3148			11.422	221	4721
	19.5886	59	259			19.5886	145	3145			11.4303	228	4728
	19.6053	59	259			19.6053	143	3143			11.4387	219	4719
	19.622	56	256			19.622	167	3167			11.447	273	4773
	19.6387	52	252			19.6387	186	3186			11.4554	237	4737
	19.6555	64	264			19.6555	175	3175			11.4638	247	4747
	19.6722	61	261			19.6722	198	3198			11.4721	217	4717
	19.6889	57	257			19.6889	198	3198			11.4805	212	4712
	19.7056	66	266			19.7056	220	3220			11.4888	243	4743
	19.7223	57	257			19.7223	231	3231			11.4972	222	4722
	19.739	67	267			19.739	214	3214			11.5055	236	4736
	19.7557	71	271			19.7557	249	3249			11.5139	209	4709
	19.7724	79	279			19.7724	218	3218			11.5222	244	4744
	19.7891	66	266			19.7891	225	3225			11.5306	233	4733
	19.8059	76	276			19.8059	224	3224			11.539	212	4712
	19.8226	62	262			19.8226	220	3220			11.5473	223	4723
	19.8393	63	263			19.8393	218	3218			11.5557	219	4719
	19.856	69	269			19.856	215	3215			11.564	227	4727
	19.8727	61	261			19.8727	192	3192			11.5724	224	4724
	19.8894	52	252			19.8894	160	3160			11.5807	198	4698
	19.9061	64	264			19.9061	183	3183			11.5891	215	4715
	19.9228	56	256			19.9228	186	3186			11.5974	213	4713
	19.9396	69	269			19.9396	194	3194			11.6058	220	4720
	19.9563	57	257			19.9563	172	3172			11.6142	247	4747
	19.973	50	250			19.973	168	3168			11.6225	208	4708
	19.9897	57	257			19.9897	154	3154			11.6309	213	4713
	20.0064	52	252			20.0064	177	3177			11.6392	237	4737
	20.0231	49	249			20.0231	142	3142			11.6476	221	4721
	20.0398	47	247			20.0398	147	3147			11.6559	231	4731
	20.0565	64	264			20.0565	145	3145			11.6643	220	4720
	20.0732	54	254			20.0732	128	3128			11.6726	219	4719
	20.09	50	250			20.09	147	3147			11.681	208	4708
	20.1067	59	259			20.1067	132	3132			11.6894	223	4723
	20.1234	55	255			20.1234	148	3148			11.6977	216	4716
	20.1401	51	251			20.1401	148	3148			11.7061	206	4706
	20.1568	55	255			20.1568	124	3124			11.7144	215	4715
	20.1735	58	258			20.1735	128	3128			11.7228	215	4715
	20.1902	62	262			20.1902	137	3137			11.7311	239	4739
	20.2069	55	255			20.2069	138	3138			11.7395	223	4723
	20.2236	67	267			20.2236	127	3127			11.7478	199	4699
	20.2403	51	251			20.2403	128	3128			11.7562	228	4728
	20.2571	67	267			20.2571	146	3146			11.7646	225	4725
	20.2738	47	247			20.2738	123	3123			11.7729	193	4693
	20.2905	47	247			20.2905	129	3129			11.7813	201	4701
	20.3072	51	251			20.3072	128	3128			11.7896	204	4704
	20.3239	43	243			20.3239	132	3132			11.798	207	4707
	20.3406	57	257			20.3406	128	3128			11.8063	225	4725
	20.3573	69	269			20.3573	148	3148			11.8147	199	4699
	20.374	54	254			20.374	116	3116			11.823	219	4719
	20.3908	67	267			20.3908	126	3126			11.8314	210	4710
	20.4075	55	255			20.4075	120	3120			11.8398	228	4728
	20.4242	64	264			20.4242	107	3107			11.8481	223	4723
	20.4409	57	257			20.4409	113	3113			11.8565	208	4708
	20.4576	63	263			20.4576	131	3131			11.8648	210	4710
	20.4743	63	263			20.4743	125	3125			11.8732	209	4709
	20.491	56	256			20.491	128	3128			11.8815	230	4730
	20.5077	63	263			20.5077	141	3141			11.8899	229	4729
	20.5244	56	256			20.5244	137	3137			11.8982	217	4717
	20.5411	49	249			20.5411	125	3125			11.9066	210	4710
	20.5579	65	265			20.5579	137	3137			11.915	223	4723
	20.5746	51	251			20.5746	122	3122			11.9233	201	4701
	20.5913	70	270			20.5913	127	3127			11.9317	253	4753
	20.608	73	273			20.608	145	3145			11.94	228	4728
	20.6247	87	287			20.6247	118	3118			11.9484	207	4707
	20.6414	72	272			20.6414	115	3115			11.9567	239	4739
	20.6581	67	267			20.6581	127	3127			11.9651	217	4717
	20.6748	83	283			20.6748	149	3149			11.9734	195	4695
	20.6915	89	289			20.6915	146	3146			11.9818	215	4715
	20.7083	97	297			20.7083	130	3130			11.9902	229	4729
	20.725	101	301			20.725	138	3138			11.9985	202	4702
	20.7417	112	312			20.7417	139	3139			12.0069	213	4713
	20.7584	117	317			20.7584	126	3126			12.0152	207	4707
	20.7751	203	403			20.7751	155	3155			12.0236	198	4698
	20.7918	241	441			20.7918	139	3139			12.0319	229	4729
	20.8085	314	514			20.8085	158	3158			12.0403	222	4722
	20.8252	356	556			20.8252	190	3190			12.0487	220	4720
	20.842	444	644			20.842	209	3209			12.057	199	4699
	20.8587	521	721			20.8587	239	3239			12.0654	204	4704
	20.8754	545	745			20.8754	223	3223			12.0737	201	4701
	20.8921	450	650			20.8921	214	3214			12.0821	198	4698
	20.9088	442	642			20.9088	195	3195			12.0904	233	4733
	20.9255	319	519			20.9255	192	3192			12.0988	205	4705
	20.9422	279	479			20.9422	180	3180			12.1071	220	4720
	20.9589	204	404			20.9589	144	3144			12.1155	225	4725
	20.9757	174	374			20.9757	148	3148			12.1239	213	4713
	20.9924	117	317			20.9924	137	3137			12.1322	241	4741
	21.0091	124	324			21.0091	126	3126			12.1406	223	4723
	21.0258	129	329			21.0258	98	3098			12.1489	195	4695
	21.0425	100	300			21.0425	123	3123			12.1573	228	4728
	21.0592	123	323			21.0592	117	3117			12.1656	193	4693
	21.0759	97	297			21.0759	118	3118			12.174	233	4733
	21.0926	78	278			21.0926	114	3114			12.1823	235	4735
	21.1093	86	286			21.1093	118	3118			12.1907	229	4729
	21.126	74	274			21.126	96	3096			12.1991	237	4737
	21.1428	64	264			21.1428	123	3123			12.2074	231	4731
	21.1595	44	244			21.1595	119	3119			12.2158	251	4751
	21.1762	68	268			21.1762	123	3123			12.2241	240	4740
	21.1929	71	271			21.1929	102	3102			12.2325	249	4749
	21.2096	58	258			21.2096	103	3103			12.2408	221	4721
	21.2263	39	239			21.2263	116	3116			12.2492	228	4728
	21.243	68	268			21.243	84	3084			12.2575	237	4737
	21.2597	51	251			21.2597	96	3096			12.2659	263	4763
	21.2765	40	240			21.2765	109	3109			12.2743	243	4743
	21.2932	52	252			21.2932	101	3101			12.2826	239	4739
	21.3099	56	256			21.3099	112	3112			12.291	231	4731
	21.3266	46	246			21.3266	117	3117			12.2993	250	4750
	21.3433	58	258			21.3433	102	3102			12.3077	238	4738
	21.36	44	244			21.36	94	3094			12.316	276	4776
	21.3767	62	262			21.3767	116	3116			12.3244	273	4773
	21.3934	35	235			21.3934	107	3107			12.3327	254	4754
	21.4101	58	258			21.4101	92	3092			12.3411	239	4739
	21.4269	46	246			21.4269	115	3115			12.3495	308	4808
	21.4436	48	248			21.4436	101	3101			12.3578	273	4773
	21.4603	48	248			21.4603	120	3120			12.3662	260	4760
	21.477	39	239			21.477	119	3119			12.3745	276	4776
	21.4937	42	242			21.4937	93	3093			12.3829	285	4785
	21.5104	59	259			21.5104	100	3100			12.3912	286	4786
	21.5271	63	263			21.5271	119	3119			12.3996	307	4807
	21.5438	68	268			21.5438	117	3117			12.4079	334	4834
	21.5605	62	262			21.5605	123	3123			12.4163	293	4793
	21.5772	61	261			21.5772	111	3111			12.4247	328	4828
	21.594	64	264			21.594	111	3111			12.433	330	4830
	21.6107	59	259			21.6107	96	3096			12.4414	339	4839
	21.6274	58	258			21.6274	128	3128			12.4497	334	4834
	21.6441	44	244			21.6441	117	3117			12.4581	333	4833
	21.6608	58	258			21.6608	126	3126			12.4664	370	4870
	21.6775	55	255			21.6775	103	3103			12.4748	320	4820
	21.6942	49	249			21.6942	98	3098			12.4831	373	4873
	21.7109	43	243			21.7109	102	3102			12.4915	396	4896
	21.7277	52	252			21.7277	117	3117			12.4999	395	4895
	21.7444	59	259			21.7444	94	3094			12.5082	389	4889
	21.7611	48	248			21.7611	110	3110			12.5166	374	4874
	21.7778	57	257			21.7778	137	3137			12.5249	367	4867
	21.7945	61	261			21.7945	82	3082			12.5333	374	4874
	21.8112	50	250			21.8112	100	3100			12.5416	350	4850
	21.8279	64	264			21.8279	95	3095			12.55	355	4855
	21.8446	49	249			21.8446	119	3119			12.5583	298	4798
	21.8613	70	270			21.8613	98	3098			12.5667	301	4801
	21.8781	69	269			21.8781	102	3102			12.5751	285	4785
	21.8948	73	273			21.8948	116	3116			12.5834	286	4786
	21.9115	76	276			21.9115	131	3131			12.5918	273	4773
	21.9282	73	273			21.9282	97	3097			12.6001	267	4767
	21.9449	92	292			21.9449	107	3107			12.6085	270	4770
	21.9616	84	284			21.9616	128	3128			12.6168	229	4729
	21.9783	119	319			21.9783	107	3107			12.6252	237	4737
	21.995	135	335			21.995	131	3131			12.6335	260	4760
	22.0117	141	341			22.0117	107	3107			12.6419	232	4732
	22.0285	145	345			22.0285	113	3113			12.6503	236	4736
	22.0452	152	352			22.0452	120	3120			12.6586	215	4715
	22.0619	144	344			22.0619	125	3125			12.667	241	4741
	22.0786	117	317			22.0786	134	3134			12.6753	222	4722
	22.0953	129	329			22.0953	130	3130			12.6837	236	4736
	22.112	104	304			22.112	107	3107			12.692	229	4729
	22.1287	99	299			22.1287	127	3127			12.7004	221	4721
	22.1454	68	268			22.1454	123	3123			12.7087	223	4723
	22.1622	86	286			22.1622	80	3080			12.7171	212	4712
	22.1789	61	261			22.1789	86	3086			12.7255	204	4704
	22.1956	65	265			22.1956	117	3117			12.7338	198	4698
	22.2123	64	264			22.2123	106	3106			12.7422	215	4715
	22.229	50	250			22.229	96	3096			12.7505	198	4698
	22.2457	49	249			22.2457	101	3101			12.7589	205	4705
	22.2624	61	261			22.2624	114	3114			12.7672	201	4701
	22.2791	54	254			22.2791	96	3096			12.7756	236	4736
	22.2958	59	259			22.2958	98	3098			12.7839	205	4705
	22.3126	47	247			22.3126	92	3092			12.7923	212	4712
	22.3293	46	246			22.3293	84	3084			12.8007	219	4719
	22.346	44	244			22.346	103	3103			12.809	235	4735
	22.3627	43	243			22.3627	113	3113			12.8174	204	4704
	22.3794	50	250			22.3794	109	3109			12.8257	217	4717
	22.3961	49	249			22.3961	103	3103			12.8341	217	4717
	22.4128	58	258			22.4128	110	3110			12.8424	210	4710
	22.4295	64	264			22.4295	115	3115			12.8508	215	4715
	22.4462	53	253			22.4462	110	3110			12.8591	207	4707
	22.4629	43	243			22.4629	86	3086			12.8675	204	4704
	22.4797	55	255			22.4797	106	3106			12.8759	186	4686
	22.4964	62	262			22.4964	110	3110			12.8842	185	4685
	22.5131	41	241			22.5131	98	3098			12.8926	193	4693
	22.5298	64	264			22.5298	103	3103			12.9009	182	4682
	22.5465	54	254			22.5465	96	3096			12.9093	227	4727
	22.5632	44	244			22.5632	113	3113			12.9176	198	4698
	22.5799	43	243			22.5799	85	3085			12.926	174	4674
	22.5966	51	251			22.5966	101	3101			12.9343	213	4713
	22.6134	46	246			22.6134	111	3111			12.9427	192	4692
	22.6301	52	252			22.6301	125	3125			12.9511	192	4692
	22.6468	61	261			22.6468	107	3107			12.9594	215	4715
	22.6635	64	264			22.6635	104	3104			12.9678	190	4690
	22.6802	43	243			22.6802	118	3118			12.9761	190	4690
	22.6969	51	251			22.6969	114	3114			12.9845	194	4694
	22.7136	65	265			22.7136	122	3122			12.9928	231	4731
	22.7303	48	248			22.7303	107	3107			13.0012	194	4694
	22.747	49	249			22.747	122	3122			13.0095	207	4707
	22.7638	51	251			22.7638	117	3117			13.0179	231	4731
	22.7805	51	251			22.7805	95	3095			13.0263	199	4699
	22.7972	70	270			22.7972	109	3109			13.0346	195	4695
	22.8139	39	239			22.8139	132	3132			13.043	199	4699
	22.8306	51	251			22.8306	115	3115			13.0513	190	4690
	22.8473	50	250			22.8473	123	3123			13.0597	198	4698
	22.864	59	259			22.864	128	3128			13.068	178	4678
	22.8807	58	258			22.8807	108	3108			13.0764	215	4715
	22.8974	65	265			22.8974	116	3116			13.0847	213	4713
	22.9141	57	257			22.9141	145	3145			13.0931	200	4700
	22.9309	63	263			22.9309	115	3115			13.1015	207	4707
	22.9476	65	265			22.9476	113	3113			13.1098	221	4721
	22.9643	61	261			22.9643	114	3114			13.1182	219	4719
	22.981	77	277			22.981	98	3098			13.1265	224	4724
	22.9977	97	297			22.9977	104	3104			13.1349	209	4709
	23.0144	85	285			23.0144	102	3102			13.1432	212	4712
	23.0311	103	303			23.0311	107	3107			13.1516	190	4690
	23.0478	102	302			23.0478	132	3132			13.16	202	4702
	23.0646	107	307			23.0646	124	3124			13.1683	177	4677
	23.0813	81	281			23.0813	109	3109			13.1767	189	4689
	23.098	83	283			23.098	112	3112			13.185	220	4720
	23.1147	88	288			23.1147	106	3106			13.1934	204	4704
	23.1314	78	278			23.1314	134	3134			13.2017	200	4700
	23.1481	72	272			23.1481	120	3120			13.2101	235	4735
	23.1648	87	287			23.1648	115	3115			13.2184	202	4702
	23.1815	82	282			23.1815	87	3087			13.2268	208	4708
	23.1983	68	268			23.1983	94	3094			13.2352	164	4664
	23.215	78	278			23.215	115	3115			13.2435	200	4700
	23.2317	77	277			23.2317	107	3107			13.2519	187	4687
	23.2484	66	266			23.2484	111	3111			13.2602	187	4687
	23.2651	62	262			23.2651	114	3114			13.2686	168	4668
	23.2818	67	267			23.2818	97	3097			13.2769	199	4699
	23.2985	69	269			23.2985	115	3115			13.2853	201	4701
	23.3152	65	265			23.3152	114	3114			13.2936	197	4697
	23.3319	41	241			23.3319	91	3091			13.302	197	4697
	23.3486	52	252			23.3486	110	3110			13.3104	184	4684
	23.3654	68	268			23.3654	104	3104			13.3187	213	4713
	23.3821	70	270			23.3821	97	3097			13.3271	198	4698
	23.3988	63	263			23.3988	110	3110			13.3354	220	4720
	23.4155	68	268			23.4155	128	3128			13.3438	206	4706
	23.4322	57	257			23.4322	102	3102			13.3521	207	4707
	23.4489	58	258			23.4489	118	3118			13.3605	183	4683
	23.4656	62	262			23.4656	107	3107			13.3688	187	4687
	23.4823	65	265			23.4823	102	3102			13.3772	194	4694
	23.4991	99	299			23.4991	118	3118			13.3856	189	4689
	23.5158	81	281			23.5158	141	3141			13.3939	188	4688
	23.5325	89	289			23.5325	106	3106			13.4023	185	4685
	23.5492	104	304			23.5492	126	3126			13.4106	205	4705
	23.5659	103	303			23.5659	130	3130			13.419	204	4704
	23.5826	111	311			23.5826	127	3127			13.4273	210	4710
	23.5993	101	301			23.5993	126	3126			13.4357	210	4710
	23.616	95	295			23.616	118	3118			13.444	175	4675
	23.6327	108	308			23.6327	133	3133			13.4524	220	4720
	23.6495	79	279			23.6495	111	3111			13.4608	224	4724
	23.6662	74	274			23.6662	115	3115			13.4691	218	4718
	23.6829	71	271			23.6829	106	3106			13.4775	213	4713
	23.6996	77	277			23.6996	126	3126			13.4858	199	4699
	23.7163	58	258			23.7163	101	3101			13.4942	172	4672
	23.733	73	273			23.733	110	3110			13.5025	183	4683
	23.7497	70	270			23.7497	125	3125			13.5109	223	4723
	23.7664	71	271			23.7664	129	3129			13.5192	197	4697
	23.7831	71	271			23.7831	147	3147			13.5276	212	4712
	23.7998	66	266			23.7998	138	3138			13.536	191	4691
	23.8166	80	280			23.8166	138	3138			13.5443	215	4715
	23.8333	66	266			23.8333	117	3117			13.5527	195	4695
	23.85	62	262			23.85	146	3146			13.561	191	4691
	23.8667	66	266			23.8667	145	3145			13.5694	197	4697
	23.8834	77	277			23.8834	126	3126			13.5777	175	4675
	23.9001	68	268			23.9001	120	3120			13.5861	218	4718
	23.9168	48	248			23.9168	117	3117			13.5944	192	4692
	23.9335	62	262			23.9335	118	3118			13.6028	209	4709
	23.9503	73	273			23.9503	110	3110			13.6112	188	4688
	23.967	59	259			23.967	115	3115			13.6195	195	4695
	23.9837	84	284			23.9837	120	3120			13.6279	202	4702
	24.0004	91	291			24.0004	134	3134			13.6362	191	4691
	24.0171	80	280			24.0171	134	3134			13.6446	201	4701
	24.0338	89	289			24.0338	124	3124			13.6529	191	4691
	24.0505	66	266			24.0505	118	3118			13.6613	217	4717
	24.0672	79	279			24.0672	115	3115			13.6696	230	4730
	24.0839	85	285			24.0839	140	3140			13.678	227	4727
	24.1007	77	277			24.1007	129	3129			13.6864	239	4739
	24.1174	70	270			24.1174	134	3134			13.6947	235	4735
	24.1341	97	297			24.1341	132	3132			13.7031	205	4705
	24.1508	76	276			24.1508	140	3140			13.7114	229	4729
	24.1675	94	294			24.1675	145	3145			13.7198	209	4709
	24.1842	104	304			24.1842	144	3144			13.7281	200	4700
	24.2009	110	310			24.2009	145	3145			13.7365	187	4687
	24.2176	106	306			24.2176	129	3129			13.7448	224	4724
	24.2343	108	308			24.2343	120	3120			13.7532	198	4698
	24.2511	101	301			24.2511	134	3134			13.7616	219	4719
	24.2678	104	304			24.2678	128	3128			13.7699	234	4734
	24.2845	128	328			24.2845	126	3126			13.7783	187	4687
	24.3012	106	306			24.3012	122	3122			13.7866	237	4737
	24.3179	98	298			24.3179	133	3133			13.795	262	4762
	24.3346	98	298			24.3346	140	3140			13.8033	219	4719
	24.3513	93	293			24.3513	134	3134			13.8117	239	4739
	24.368	82	282			24.368	99	3099			13.82	252	4752
	24.3848	71	271			24.3848	145	3145			13.8284	232	4732
	24.4015	57	257			24.4015	124	3124			13.8368	283	4783
	24.4182	65	265			24.4182	123	3123			13.8451	292	4792
	24.4349	67	267			24.4349	140	3140			13.8535	264	4764
	24.4516	70	270			24.4516	103	3103			13.8618	279	4779
	24.4683	56	256			24.4683	128	3128			13.8702	330	4830
	24.485	66	266			24.485	88	3088			13.8785	279	4779
	24.5017	59	259			24.5017	112	3112			13.8869	281	4781
	24.5184	71	271			24.5184	113	3113			13.8952	248	4748
	24.5352	55	255			24.5352	119	3119			13.9036	267	4767
	24.5519	65	265			24.5519	122	3122			13.912	237	4737
	24.5686	48	248			24.5686	104	3104			13.9203	235	4735
	24.5853	43	243			24.5853	139	3139			13.9287	251	4751
	24.602	54	254			24.602	108	3108			13.937	244	4744
	24.6187	43	243			24.6187	114	3114			13.9454	212	4712
	24.6354	52	252			24.6354	106	3106			13.9537	192	4692
	24.6521	57	257			24.6521	115	3115			13.9621	212	4712
	24.6688	48	248			24.6688	109	3109			13.9704	235	4735
	24.6855	40	240			24.6855	109	3109			13.9788	206	4706
	24.7023	64	264			24.7023	108	3108			13.9872	220	4720
	24.719	40	240			24.719	118	3118			13.9955	201	4701
	24.7357	47	247			24.7357	129	3129			14.0039	209	4709
	24.7524	49	249			24.7524	122	3122			14.0122	216	4716
	24.7691	50	250			24.7691	110	3110			14.0206	216	4716
	24.7858	63	263			24.7858	118	3118			14.0289	201	4701
	24.8025	53	253			24.8025	102	3102			14.0373	210	4710
	24.8192	64	264			24.8192	114	3114			14.0456	215	4715
	24.836	48	248			24.836	111	3111			14.054	170	4670
	24.8527	56	256			24.8527	115	3115			14.0624	216	4716
	24.8694	49	249			24.8694	123	3123			14.0707	184	4684
	24.8861	46	246			24.8861	108	3108			14.0791	215	4715
	24.9028	48	248			24.9028	148	3148			14.0874	177	4677
	24.9195	57	257			24.9195	140	3140			14.0958	194	4694
	24.9362	51	251			24.9362	111	3111			14.1041	212	4712
	24.9529	46	246			24.9529	132	3132			14.1125	159	4659
	24.9696	41	241			24.9696	98	3098			14.1208	185	4685
	24.9864	39	239			24.9864	119	3119			14.1292	201	4701
	25.0031	47	247			25.0031	117	3117			14.1376	213	4713
	25.0198	50	250			25.0198	108	3108			14.1459	179	4679
	25.0365	49	249			25.0365	134	3134			14.1543	186	4686
	25.0532	51	251			25.0532	128	3128			14.1626	178	4678
	25.0699	51	251			25.0699	115	3115			14.171	188	4688
	25.0866	48	248			25.0866	99	3099			14.1793	191	4691
	25.1033	52	252			25.1033	118	3118			14.1877	160	4660
	25.12	56	256			25.12	120	3120			14.196	197	4697
	25.1367	43	243			25.1367	145	3145			14.2044	183	4683
	25.1535	51	251			25.1535	143	3143			14.2128	180	4680
	25.1702	44	244			25.1702	129	3129			14.2211	173	4673
	25.1869	58	258			25.1869	133	3133			14.2295	204	4704
	25.2036	48	248			25.2036	115	3115			14.2378	186	4686
	25.2203	51	251			25.2203	119	3119			14.2462	194	4694
	25.237	55	255			25.237	133	3133			14.2545	192	4692
	25.2537	56	256			25.2537	135	3135			14.2629	185	4685
	25.2704	47	247			25.2704	115	3115			14.2712	176	4676
	25.2872	59	259			25.2872	140	3140			14.2796	178	4678
	25.3039	66	266			25.3039	115	3115			14.288	174	4674
	25.3206	72	272			25.3206	142	3142			14.2963	183	4683
	25.3373	66	266			25.3373	134	3134			14.3047	187	4687
	25.354	65	265			25.354	140	3140			14.313	165	4665
	25.3707	57	257			25.3707	126	3126			14.3214	222	4722
	25.3874	80	280			25.3874	128	3128			14.3297	186	4686
	25.4041	72	272			25.4041	119	3119			14.3381	187	4687
	25.4208	85	285			25.4208	123	3123			14.3465	168	4668
	25.4376	67	267			25.4376	130	3130			14.3548	148	4648
	25.4543	92	292			25.4543	111	3111			14.3632	177	4677
	25.471	85	285			25.471	106	3106			14.3715	179	4679
	25.4877	78	278			25.4877	149	3149			14.3799	183	4683
	25.5044	97	297			25.5044	117	3117			14.3882	169	4669
	25.5211	95	295			25.5211	138	3138			14.3966	178	4678
	25.5378	79	279			25.5378	115	3115			14.4049	184	4684
	25.5545	84	284			25.5545	113	3113			14.4133	147	4647
	25.5712	74	274			25.5712	115	3115			14.4217	164	4664
	25.588	80	280			25.588	112	3112			14.43	209	4709
	25.6047	65	265			25.6047	113	3113			14.4384	177	4677
	25.6214	91	291			25.6214	126	3126			14.4467	178	4678
	25.6381	78	278			25.6381	128	3128			14.4551	193	4693
	25.6548	74	274			25.6548	131	3131			14.4634	171	4671
	25.6715	86	286			25.6715	141	3141			14.4718	190	4690
	25.6882	85	285			25.6882	100	3100			14.4801	172	4672
	25.7049	82	282			25.7049	110	3110			14.4885	174	4674
	25.7217	82	282			25.7217	131	3131			14.4969	188	4688
	25.7384	68	268			25.7384	116	3116			14.5052	175	4675
	25.7551	73	273			25.7551	116	3116			14.5136	182	4682
	25.7718	67	267			25.7718	123	3123			14.5219	180	4680
	25.7885	65	265			25.7885	115	3115			14.5303	185	4685
	25.8052	82	282			25.8052	133	3133			14.5386	186	4686
	25.8219	63	263			25.8219	112	3112			14.547	187	4687
	25.8386	62	262			25.8386	118	3118			14.5553	191	4691
	25.8553	46	246			25.8553	127	3127			14.5637	163	4663
	25.8721	64	264			25.8721	108	3108			14.5721	185	4685
	25.8888	52	252			25.8888	116	3116			14.5804	176	4676
	25.9055	70	270			25.9055	106	3106			14.5888	163	4663
	25.9222	64	264			25.9222	107	3107			14.5971	207	4707
	25.9389	65	265			25.9389	122	3122			14.6055	199	4699
	25.9556	53	253			25.9556	122	3122			14.6138	161	4661
	25.9723	57	257			25.9723	107	3107			14.6222	162	4662
	25.989	52	252			25.989	135	3135			14.6305	177	4677
	26.0057	63	263			26.0057	107	3107			14.6389	173	4673
	26.0224	65	265			26.0224	109	3109			14.6473	161	4661
	26.0392	76	276			26.0392	100	3100			14.6556	145	4645
	26.0559	51	251			26.0559	116	3116			14.664	172	4672
	26.0726	72	272			26.0726	111	3111			14.6723	169	4669
	26.0893	63	263			26.0893	120	3120			14.6807	183	4683
	26.106	76	276			26.106	104	3104			14.689	179	4679
	26.1227	58	258			26.1227	126	3126			14.6974	220	4720
	26.1394	80	280			26.1394	110	3110			14.7057	194	4694
	26.1561	74	274			26.1561	101	3101			14.7141	185	4685
	26.1729	77	277			26.1729	113	3113			14.7225	182	4682
	26.1896	83	283			26.1896	115	3115			14.7308	209	4709
	26.2063	92	292			26.2063	119	3119			14.7392	182	4682
	26.223	87	287			26.223	114	3114			14.7475	192	4692
	26.2397	69	269			26.2397	114	3114			14.7559	176	4676
	26.2564	84	284			26.2564	117	3117			14.7642	174	4674
	26.2731	92	292			26.2731	125	3125			14.7726	178	4678
	26.2898	98	298			26.2898	133	3133			14.7809	189	4689
	26.3065	114	314			26.3065	129	3129			14.7893	185	4685
	26.3233	127	327			26.3233	103	3103			14.7977	180	4680
	26.34	131	331			26.34	129	3129			14.806	188	4688
	26.3567	170	370			26.3567	131	3131			14.8144	193	4693
	26.3734	188	388			26.3734	149	3149			14.8227	187	4687
	26.3901	210	410			26.3901	157	3157			14.8311	191	4691
	26.4068	223	423			26.4068	144	3144			14.8394	164	4664
	26.4235	231	431			26.4235	147	3147			14.8478	174	4674
	26.4402	240	440			26.4402	150	3150			14.8561	174	4674
	26.4569	267	467			26.4569	147	3147			14.8645	162	4662
	26.4736	276	476			26.4736	182	3182			14.8729	190	4690
	26.4904	362	562			26.4904	182	3182			14.8812	195	4695
	26.5071	422	622			26.5071	206	3206			14.8896	191	4691
	26.5238	522	722			26.5238	200	3200			14.8979	178	4678
	26.5405	660	860			26.5405	225	3225			14.9063	183	4683
	26.5572	809	1009			26.5572	258	3258			14.9146	206	4706
	26.5739	1125	1325			26.5739	322	3322			14.923	195	4695
	26.5906	1411	1611			26.5906	430	3430			14.9313	188	4688
	26.6073	1787	1987			26.6073	523	3523			14.9397	185	4685
	26.6241	2125	2325			26.6241	676	3676			14.9481	203	4703
	26.6408	2328	2528			26.6408	785	3785			14.9564	206	4706
	26.6575	2195	2395			26.6575	736	3736			14.9648	188	4688
	26.6742	1934	2134			26.6742	666	3666			14.9731	169	4669
	26.6909	1637	1837			26.6909	604	3604			14.9815	197	4697
	26.7076	1460	1660			26.7076	581	3581			14.9898	208	4708
	26.7243	1203	1403			26.7243	439	3439			14.9982	189	4689
	26.741	827	1027			26.741	387	3387			15.0065	191	4691
	26.7578	586	786			26.7578	289	3289			15.0149	185	4685
	26.7745	388	588			26.7745	259	3259			15.0233	193	4693
	26.7912	314	514			26.7912	223	3223			15.0316	189	4689
	26.8079	241	441			26.8079	204	3204			15.04	206	4706
	26.8246	203	403			26.8246	219	3219			15.0483	190	4690
	26.8413	172	372			26.8413	193	3193			15.0567	186	4686
	26.858	137	337			26.858	176	3176			15.065	178	4678
	26.8747	124	324			26.8747	173	3173			15.0734	175	4675
	26.8914	140	340			26.8914	195	3195			15.0817	202	4702
	26.9081	126	326			26.9081	208	3208			15.0901	160	4660
	26.9249	130	330			26.9249	176	3176			15.0985	201	4701
	26.9416	117	317			26.9416	149	3149			15.1068	192	4692
	26.9583	137	337			26.9583	162	3162			15.1152	165	4665
	26.975	98	298			26.975	150	3150			15.1235	165	4665
	26.9917	114	314			26.9917	160	3160			15.1319	197	4697
	27.0084	111	311			27.0084	167	3167			15.1402	173	4673
	27.0251	119	319			27.0251	161	3161			15.1486	144	4644
	27.0418	115	315			27.0418	137	3137			15.1569	209	4709
	27.0586	125	325			27.0586	124	3124			15.1653	202	4702
	27.0753	127	327			27.0753	144	3144			15.1737	165	4665
	27.092	95	295			27.092	132	3132			15.182	212	4712
	27.1087	102	302			27.1087	118	3118			15.1904	200	4700
	27.1254	114	314			27.1254	125	3125			15.1987	188	4688
	27.1421	104	304			27.1421	146	3146			15.2071	171	4671
	27.1588	69	269			27.1588	106	3106			15.2154	182	4682
	27.1755	79	279			27.1755	141	3141			15.2238	194	4694
	27.1922	97	297			27.1922	138	3138			15.2321	193	4693
	27.209	86	286			27.209	116	3116			15.2405	176	4676
	27.2257	86	286			27.2257	130	3130			15.2489	186	4686
	27.2424	93	293			27.2424	134	3134			15.2572	163	4663
	27.2591	83	283			27.2591	112	3112			15.2656	185	4685
	27.2758	73	273			27.2758	109	3109			15.2739	173	4673
	27.2925	81	281			27.2925	131	3131			15.2823	185	4685
	27.3092	87	287			27.3092	127	3127			15.2906	169	4669
	27.3259	74	274			27.3259	124	3124			15.299	177	4677
	27.3426	87	287			27.3426	139	3139			15.3073	173	4673
	27.3593	101	301			27.3593	142	3142			15.3157	183	4683
	27.3761	96	296			27.3761	127	3127			15.3241	189	4689
	27.3928	114	314			27.3928	145	3145			15.3324	167	4667
	27.4095	94	294			27.4095	139	3139			15.3408	175	4675
	27.4262	122	322			27.4262	126	3126			15.3491	191	4691
	27.4429	135	335			27.4429	124	3124			15.3575	150	4650
	27.4596	113	313			27.4596	122	3122			15.3658	178	4678
	27.4763	153	353			27.4763	142	3142			15.3742	178	4678
	27.493	157	357			27.493	120	3120			15.3825	179	4679
	27.5098	147	347			27.5098	140	3140			15.3909	156	4656
	27.5265	137	337			27.5265	130	3130			15.3993	182	4682
	27.5432	135	335			27.5432	123	3123			15.4076	170	4670
	27.5599	139	339			27.5599	132	3132			15.416	148	4648
	27.5766	132	332			27.5766	135	3135			15.4243	184	4684
	27.5933	119	319			27.5933	147	3147			15.4327	158	4658
	27.61	103	303			27.61	140	3140			15.441	165	4665
	27.6267	114	314			27.6267	124	3124			15.4494	167	4667
	27.6434	93	293			27.6434	122	3122			15.4577	160	4660
	27.6602	125	325			27.6602	149	3149			15.4661	165	4665
	27.6769	139	339			27.6769	114	3114			15.4745	176	4676
	27.6936	133	333			27.6936	124	3124			15.4828	165	4665
	27.7103	162	362			27.7103	132	3132			15.4912	162	4662
	27.727	155	355			27.727	130	3130			15.4995	156	4656
	27.7437	141	341			27.7437	146	3146			15.5079	192	4692
	27.7604	172	372			27.7604	134	3134			15.5162	189	4689
	27.7771	162	362			27.7771	159	3159			15.5246	169	4669
	27.7938	168	368			27.7938	129	3129			15.5329	160	4660
	27.8106	159	359			27.8106	157	3157			15.5413	167	4667
	27.8273	198	398			27.8273	117	3117			15.5497	191	4691
	27.844	155	355			27.844	124	3124			15.558	158	4658
	27.8607	183	383			27.8607	131	3131			15.5664	178	4678
	27.8774	175	375			27.8774	132	3132			15.5747	161	4661
	27.8941	194	394			27.8941	148	3148			15.5831	155	4655
	27.9108	206	406			27.9108	145	3145			15.5914	167	4667
	27.9275	206	406			27.9275	148	3148			15.5998	192	4692
	27.9443	220	420			27.9443	130	3130			15.6082	167	4667
	27.961	216	416			27.961	158	3158			15.6165	189	4689
	27.9777	215	415			27.9777	141	3141			15.6249	194	4694
	27.9944	184	384			27.9944	128	3128			15.6332	178	4678
	28.0111	172	372			28.0111	135	3135			15.6416	167	4667
	28.0278	154	354			28.0278	116	3116			15.6499	145	4645
	28.0445	158	358			28.0445	139	3139			15.6583	179	4679
	28.0612	138	338			28.0612	112	3112			15.6666	176	4676
	28.0779	137	337			28.0779	106	3106			15.675	182	4682
	28.0947	120	320			28.0947	103	3103			15.6834	187	4687
	28.1114	104	304			28.1114	120	3120			15.6917	169	4669
	28.1281	93	293			28.1281	108	3108			15.7001	202	4702
	28.1448	89	289			28.1448	127	3127			15.7084	182	4682
	28.1615	88	288			28.1615	114	3114			15.7168	165	4665
	28.1782	82	282			28.1782	118	3118			15.7251	179	4679
	28.1949	117	317			28.1949	112	3112			15.7335	163	4663
	28.2116	99	299			28.2116	114	3114			15.7418	179	4679
	28.2283	100	300			28.2283	119	3119			15.7502	188	4688
	28.245	100	300			28.245	116	3116			15.7586	167	4667
	28.2618	83	283			28.2618	98	3098			15.7669	190	4690
	28.2785	81	281			28.2785	110	3110			15.7753	191	4691
	28.2952	104	304			28.2952	102	3102			15.7836	164	4664
	28.3119	89	289			28.3119	96	3096			15.792	203	4703
	28.3286	74	274			28.3286	92	3092			15.8003	193	4693
	28.3453	86	286			28.3453	120	3120			15.8087	195	4695
	28.362	74	274			28.362	111	3111			15.817	183	4683
	28.3787	63	263			28.3787	95	3095			15.8254	193	4693
	28.3955	56	256			28.3955	118	3118			15.8338	205	4705
	28.4122	65	265			28.4122	127	3127			15.8421	193	4693
	28.4289	54	254			28.4289	100	3100			15.8505	208	4708
	28.4456	49	249			28.4456	114	3114			15.8588	179	4679
	28.4623	56	256			28.4623	104	3104			15.8672	185	4685
	28.479	71	271			28.479	107	3107			15.8755	198	4698
	28.4957	55	255			28.4957	130	3130			15.8839	179	4679
	28.5124	50	250			28.5124	101	3101			15.8922	175	4675
	28.5291	62	262			28.5291	96	3096			15.9006	177	4677
	28.5459	50	250			28.5459	125	3125			15.909	182	4682
	28.5626	41	241			28.5626	106	3106			15.9173	164	4664
	28.5793	48	248			28.5793	96	3096			15.9257	170	4670
	28.596	51	251			28.596	106	3106			15.934	164	4664
	28.6127	52	252			28.6127	104	3104			15.9424	158	4658
	28.6294	44	244			28.6294	97	3097			15.9507	182	4682
	28.6461	61	261			28.6461	96	3096			15.9591	179	4679
	28.6628	53	253			28.6628	123	3123			15.9674	156	4656
	28.6795	59	259			28.6795	99	3099			15.9758	139	4639
	28.6962	52	252			28.6962	106	3106			15.9842	165	4665
	28.713	34	234			28.713	99	3099			15.9925	162	4662
	28.7297	52	252			28.7297	112	3112			16.0009	176	4676
	28.7464	53	253			28.7464	109	3109			16.0092	160	4660
	28.7631	56	256			28.7631	107	3107			16.0176	160	4660
	28.7798	50	250			28.7798	98	3098			16.0259	171	4671
	28.7965	38	238			28.7965	99	3099			16.0343	185	4685
	28.8132	41	241			28.8132	123	3123			16.0426	170	4670
	28.8299	51	251			28.8299	104	3104			16.051	161	4661
	28.8467	47	247			28.8467	119	3119			16.0594	161	4661
	28.8634	35	235			28.8634	120	3120			16.0677	148	4648
	28.8801	34	234			28.8801	96	3096			16.0761	191	4691
	28.8968	51	251			28.8968	103	3103			16.0844	189	4689
	28.9135	51	251			28.9135	92	3092			16.0928	172	4672
	28.9302	48	248			28.9302	103	3103			16.1011	183	4683
	28.9469	47	247			28.9469	115	3115			16.1095	169	4669
	28.9636	48	248			28.9636	98	3098			16.1178	187	4687
	28.9803	55	255			28.9803	102	3102			16.1262	175	4675
	28.9971	48	248			28.9971	118	3118			16.1346	176	4676
	29.0138	46	246			29.0138	122	3122			16.1429	163	4663
	29.0305	61	261			29.0305	126	3126			16.1513	191	4691
	29.0472	63	263			29.0472	114	3114			16.1596	154	4654
	29.0639	61	261			29.0639	131	3131			16.168	140	4640
	29.0806	43	243			29.0806	112	3112			16.1763	167	4667
	29.0973	63	263			29.0973	106	3106			16.1847	174	4674
	29.114	35	235			29.114	97	3097			16.193	168	4668
	29.1307	65	265			29.1307	96	3096			16.2014	174	4674
	29.1475	66	266			29.1475	110	3110			16.2098	175	4675
	29.1642	65	265			29.1642	116	3116			16.2181	174	4674
	29.1809	69	269			29.1809	110	3110			16.2265	164	4664
	29.1976	68	268			29.1976	119	3119			16.2348	147	4647
	29.2143	91	291			29.2143	86	3086			16.2432	158	4658
	29.231	93	293			29.231	119	3119			16.2515	165	4665
	29.2477	93	293			29.2477	109	3109			16.2599	153	4653
	29.2644	103	303			29.2644	99	3099			16.2682	188	4688
	29.2812	91	291			29.2812	120	3120			16.2766	162	4662
	29.2979	126	326			29.2979	123	3123			16.285	159	4659
	29.3146	164	364			29.3146	129	3129			16.2933	163	4663
	29.3313	188	388			29.3313	113	3113			16.3017	177	4677
	29.348	233	433			29.348	104	3104			16.31	155	4655
	29.3647	279	479			29.3647	104	3104			16.3184	184	4684
	29.3814	345	545			29.3814	94	3094			16.3267	144	4644
	29.3981	371	571			29.3981	110	3110			16.3351	155	4655
	29.4148	381	581			29.4148	108	3108			16.3434	167	4667
	29.4316	353	553			29.4316	95	3095			16.3518	165	4665
	29.4483	386	586			29.4483	116	3116			16.3602	179	4679
	29.465	384	584			29.465	104	3104			16.3685	161	4661
	29.4817	345	545			29.4817	116	3116			16.3769	172	4672
	29.4984	308	508			29.4984	118	3118			16.3852	188	4688
	29.5151	260	460			29.5151	111	3111			16.3936	184	4684
	29.5318	244	444			29.5318	115	3115			16.4019	155	4655
	29.5485	184	384			29.5485	97	3097			16.4103	158	4658
	29.5652	159	359			29.5652	99	3099			16.4186	175	4675
	29.5819	124	324			29.5819	113	3113			16.427	168	4668
	29.5987	115	315			29.5987	99	3099			16.4354	172	4672
	29.6154	93	293			29.6154	112	3112			16.4437	184	4684
	29.6321	88	288			29.6321	98	3098			16.4521	187	4687
	29.6488	81	281			29.6488	123	3123			16.4604	143	4643
	29.6655	65	265			29.6655	104	3104			16.4688	185	4685
	29.6822	73	273			29.6822	95	3095			16.4771	170	4670
	29.6989	68	268			29.6989	103	3103			16.4855	142	4642
	29.7156	79	279			29.7156	114	3114			16.4938	169	4669
	29.7324	51	251			29.7324	116	3116			16.5022	143	4643
	29.7491	79	279			29.7491	130	3130			16.5106	160	4660
	29.7658	49	249			29.7658	132	3132			16.5189	149	4649
	29.7825	70	270			29.7825	92	3092			16.5273	176	4676
	29.7992	79	279			29.7992	127	3127			16.5356	180	4680
	29.8159	52	252			29.8159	108	3108			16.544	190	4690
	29.8326	58	258			29.8326	117	3117			16.5523	165	4665
	29.8493	66	266			29.8493	124	3124			16.5607	154	4654
	29.866	79	279			29.866	109	3109			16.569	158	4658
	29.8828	63	263			29.8828	113	3113			16.5774	171	4671
	29.8995	63	263			29.8995	129	3129			16.5858	171	4671
	29.9162	72	272			29.9162	128	3128			16.5941	176	4676
	29.9329	58	258			29.9329	125	3125			16.6025	165	4665
	29.9496	73	273			29.9496	107	3107			16.6108	190	4690
	29.9663	55	255			29.9663	120	3120			16.6192	147	4647
	29.983	67	267			29.983	129	3129			16.6275	159	4659
	29.9997	50	250			29.9997	103	3103			16.6359	145	4645
	30.0164	68	268			30.0164	126	3126			16.6442	170	4670
	30.0331	51	251			30.0331	116	3116			16.6526	163	4663
	30.0499	67	267			30.0499	113	3113			16.661	163	4663
	30.0666	74	274			30.0666	110	3110			16.6693	175	4675
	30.0833	74	274			30.0833	122	3122			16.6777	172	4672
	30.1	73	273			30.1	116	3116			16.686	157	4657
	30.1167	84	284			30.1167	109	3109			16.6944	154	4654
	30.1334	72	272			30.1334	106	3106			16.7027	160	4660
	30.1501	72	272			30.1501	125	3125			16.7111	145	4645
	30.1668	63	263			30.1668	104	3104			16.7194	164	4664
	30.1836	74	274			30.1836	123	3123			16.7278	159	4659
	30.2003	81	281			30.2003	95	3095			16.7362	174	4674
	30.217	71	271			30.217	94	3094			16.7445	159	4659
	30.2337	69	269			30.2337	82	3082			16.7529	162	4662
	30.2504	76	276			30.2504	87	3087			16.7612	172	4672
	30.2671	82	282			30.2671	116	3116			16.7696	177	4677
	30.2838	71	271			30.2838	91	3091			16.7779	154	4654
	30.3005	73	273			30.3005	93	3093			16.7863	147	4647
	30.3173	71	271			30.3173	83	3083			16.7947	172	4672
	30.334	57	257			30.334	111	3111			16.803	147	4647
	30.3507	64	264			30.3507	104	3104			16.8114	165	4665
	30.3674	63	263			30.3674	99	3099			16.8197	152	4652
	30.3841	73	273			30.3841	127	3127			16.8281	144	4644
	30.4008	66	266			30.4008	115	3115			16.8364	159	4659
	30.4175	81	281			30.4175	127	3127			16.8448	176	4676
	30.4342	70	270			30.4342	124	3124			16.8531	184	4684
	30.4509	66	266			30.4509	104	3104			16.8615	160	4660
	30.4676	83	283			30.4676	107	3107			16.8699	175	4675
	30.4844	72	272			30.4844	100	3100			16.8782	175	4675
	30.5011	72	272			30.5011	119	3119			16.8866	154	4654
	30.5178	84	284			30.5178	112	3112			16.8949	160	4660
	30.5345	79	279			30.5345	116	3116			16.9033	174	4674
	30.5512	84	284			30.5512	101	3101			16.9116	149	4649
	30.5679	74	274			30.5679	78	3078			16.92	172	4672
	30.5846	64	264			30.5846	108	3108			16.9283	160	4660
	30.6013	80	280			30.6013	110	3110			16.9367	156	4656
	30.6181	59	259			30.6181	126	3126			16.9451	160	4660
	30.6348	57	257			30.6348	123	3123			16.9534	197	4697
	30.6515	67	267			30.6515	109	3109			16.9618	160	4660
	30.6682	50	250			30.6682	87	3087			16.9701	169	4669
	30.6849	67	267			30.6849	92	3092			16.9785	176	4676
	30.7016	63	263			30.7016	92	3092			16.9868	173	4673
	30.7183	71	271			30.7183	98	3098			16.9952	173	4673
	30.735	79	279			30.735	99	3099			17.0035	154	4654
	30.7517	70	270			30.7517	111	3111			17.0119	154	4654
	30.7685	63	263			30.7685	112	3112			17.0203	163	4663
	30.7852	62	262			30.7852	116	3116			17.0286	185	4685
	30.8019	59	259			30.8019	100	3100			17.037	177	4677
	30.8186	66	266			30.8186	109	3109			17.0453	172	4672
	30.8353	59	259			30.8353	99	3099			17.0537	184	4684
	30.852	61	261			30.852	101	3101			17.062	144	4644
	30.8687	78	278			30.8687	120	3120			17.0704	160	4660
	30.8854	69	269			30.8854	107	3107			17.0787	175	4675
	30.9021	52	252			30.9021	97	3097			17.0871	171	4671
	30.9188	57	257			30.9188	101	3101			17.0955	162	4662
	30.9356	59	259			30.9356	128	3128			17.1038	152	4652
	30.9523	68	268			30.9523	115	3115			17.1122	140	4640
	30.969	55	255			30.969	86	3086			17.1205	156	4656
	30.9857	46	246			30.9857	134	3134			17.1289	175	4675
	31.0024	44	244			31.0024	119	3119			17.1372	161	4661
	31.0191	40	240			31.0191	107	3107			17.1456	160	4660
	31.0358	53	253			31.0358	79	3079			17.1539	152	4652
	31.0525	49	249			31.0525	106	3106			17.1623	187	4687
	31.0693	50	250			31.0693	109	3109			17.1707	174	4674
	31.086	36	236			31.086	122	3122			17.179	153	4653
	31.1027	55	255			31.1027	119	3119			17.1874	170	4670
	31.1194	49	249			31.1194	91	3091			17.1957	143	4643
	31.1361	50	250			31.1361	112	3112			17.2041	177	4677
	31.1528	68	268			31.1528	103	3103			17.2124	156	4656
	31.1695	72	272			31.1695	117	3117			17.2208	160	4660
	31.1862	62	262			31.1862	112	3112			17.2291	176	4676
	31.2029	57	257			31.2029	96	3096			17.2375	175	4675
	31.2197	42	242			31.2197	108	3108			17.2459	153	4653
	31.2364	54	254			31.2364	113	3113			17.2542	169	4669
	31.2531	51	251			31.2531	108	3108			17.2626	168	4668
	31.2698	48	248			31.2698	91	3091			17.2709	157	4657
	31.2865	67	267			31.2865	112	3112			17.2793	154	4654
	31.3032	72	272			31.3032	111	3111			17.2876	153	4653
	31.3199	66	266			31.3199	94	3094			17.296	153	4653
	31.3366	63	263			31.3366	126	3126			17.3043	137	4637
	31.3533	68	268			31.3533	102	3102			17.3127	172	4672
	31.3701	55	255			31.3701	95	3095			17.3211	161	4661
	31.3868	63	263			31.3868	118	3118			17.3294	162	4662
	31.4035	73	273			31.4035	102	3102			17.3378	164	4664
	31.4202	71	271			31.4202	97	3097			17.3461	186	4686
	31.4369	58	258			31.4369	109	3109			17.3545	155	4655
	31.4536	78	278			31.4536	91	3091			17.3628	157	4657
	31.4703	64	264			31.4703	112	3112			17.3712	156	4656
	31.487	69	269			31.487	108	3108			17.3795	186	4686
	31.5038	80	280			31.5038	119	3119			17.3879	170	4670
	31.5205	58	258			31.5205	110	3110			17.3963	140	4640
	31.5372	79	279			31.5372	112	3112			17.4046	179	4679
	31.5539	58	258			31.5539	102	3102			17.413	153	4653
	31.5706	70	270			31.5706	104	3104			17.4213	169	4669
	31.5873	62	262			31.5873	102	3102			17.4297	161	4661
	31.604	86	286			31.604	126	3126			17.438	162	4662
	31.6207	80	280			31.6207	134	3134			17.4464	161	4661
	31.6374	86	286			31.6374	115	3115			17.4547	168	4668
	31.6542	104	304			31.6542	142	3142			17.4631	138	4638
	31.6709	122	322			31.6709	138	3138			17.4715	175	4675
	31.6876	162	362			31.6876	187	3187			17.4798	174	4674
	31.7043	209	409			31.7043	200	3200			17.4882	173	4673
	31.721	248	448			31.721	273	3273			17.4965	157	4657
	31.7377	327	527			31.7377	353	3353			17.5049	159	4659
	31.7544	357	557			31.7544	387	3387			17.5132	173	4673
	31.7711	395	595			31.7711	456	3456			17.5216	167	4667
	31.7878	328	528			31.7878	448	3448			17.5299	172	4672
	31.8045	314	514			31.8045	352	3352			17.5383	190	4690
	31.8213	290	490			31.8213	296	3296			17.5467	164	4664
	31.838	213	413			31.838	273	3273			17.555	163	4663
	31.8547	204	404			31.8547	306	3306			17.5634	167	4667
	31.8714	182	382			31.8714	248	3248			17.5717	167	4667
	31.8881	142	342			31.8881	195	3195			17.5801	164	4664
	31.9048	97	297			31.9048	146	3146			17.5884	179	4679
	31.9215	69	269			31.9215	124	3124			17.5968	185	4685
	31.9382	74	274			31.9382	108	3108			17.6051	146	4646
	31.955	54	254			31.955	116	3116			17.6135	192	4692
	31.9717	57	257			31.9717	111	3111			17.6219	189	4689
	31.9884	52	252			31.9884	125	3125			17.6302	187	4687
	32.0051	64	264			32.0051	116	3116			17.6386	173	4673
	32.0218	48	248			32.0218	111	3111			17.6469	178	4678
	32.0385	47	247			32.0385	99	3099			17.6553	174	4674
	32.0552	49	249			32.0552	91	3091			17.6636	149	4649
	32.0719	54	254			32.0719	96	3096			17.672	183	4683
	32.0886	41	241			32.0886	85	3085			17.6803	195	4695
	32.1054	48	248			32.1054	120	3120			17.6887	193	4693
	32.1221	52	252			32.1221	85	3085			17.6971	187	4687
	32.1388	51	251			32.1388	130	3130			17.7054	162	4662
	32.1555	54	254			32.1555	102	3102			17.7138	189	4689
	32.1722	47	247			32.1722	113	3113			17.7221	190	4690
	32.1889	46	246			32.1889	110	3110			17.7305	186	4686
	32.2056	49	249			32.2056	92	3092			17.7388	195	4695
	32.2223	53	253			32.2223	113	3113			17.7472	195	4695
	32.239	32	232			32.239	95	3095			17.7555	180	4680
	32.2557	57	257			32.2557	103	3103			17.7639	187	4687
	32.2725	47	247			32.2725	92	3092			17.7723	184	4684
	32.2892	53	253			32.2892	112	3112			17.7806	227	4727
	32.3059	52	252			32.3059	98	3098			17.789	194	4694
	32.3226	46	246			32.3226	112	3112			17.7973	239	4739
	32.3393	38	238			32.3393	104	3104			17.8057	212	4712
	32.356	46	246			32.356	101	3101			17.814	200	4700
	32.3727	49	249			32.3727	84	3084			17.8224	183	4683
	32.3894	44	244			32.3894	98	3098			17.8307	228	4728
	32.4061	33	233			32.4061	107	3107			17.8391	187	4687
	32.4229	44	244			32.4229	92	3092			17.8475	188	4688
	32.4396	40	240			32.4396	100	3100			17.8558	194	4694
	32.4563	52	252			32.4563	80	3080			17.8642	183	4683
	32.473	42	242			32.473	80	3080			17.8725	194	4694
	32.4897	47	247			32.4897	102	3102			17.8809	183	4683
	32.5064	41	241			32.5064	89	3089			17.8892	192	4692
	32.5231	40	240			32.5231	92	3092			17.8976	202	4702
	32.5398	46	246			32.5398	67	3067			17.906	184	4684
	32.5566	35	235			32.5566	72	3072			17.9143	186	4686
	32.5733	52	252			32.5733	88	3088			17.9227	192	4692
	32.59	44	244			32.59	98	3098			17.931	178	4678
	32.6067	43	243			32.6067	109	3109			17.9394	180	4680
	32.6234	31	231			32.6234	110	3110			17.9477	169	4669
	32.6401	39	239			32.6401	94	3094			17.9561	184	4684
	32.6568	47	247			32.6568	95	3095			17.9644	171	4671
	32.6735	29	229			32.6735	91	3091			17.9728	137	4637
	32.6902	26	226			32.6902	103	3103			17.9812	163	4663
	32.707	49	249			32.707	79	3079			17.9895	169	4669
	32.7237	32	232			32.7237	89	3089			17.9979	175	4675
	32.7404	35	235			32.7404	96	3096			18.0062	171	4671
	32.7571	31	231			32.7571	100	3100			18.0146	159	4659
	32.7738	39	239			32.7738	109	3109			18.0229	171	4671
	32.7905	39	239			32.7905	86	3086			18.0313	170	4670
	32.8072	43	243			32.8072	86	3086			18.0396	189	4689
	32.8239	33	233			32.8239	99	3099			18.048	175	4675
	32.8406	37	237			32.8406	88	3088			18.0564	190	4690
	32.8574	38	238			32.8574	97	3097			18.0647	155	4655
	32.8741	40	240			32.8741	101	3101			18.0731	146	4646
	32.8908	32	232			32.8908	109	3109			18.0814	161	4661
	32.9075	33	233			32.9075	115	3115			18.0898	171	4671
	32.9242	44	244			32.9242	100	3100			18.0981	174	4674
	32.9409	47	247			32.9409	131	3131			18.1065	169	4669
	32.9576	41	241			32.9576	96	3096			18.1148	163	4663
	32.9743	44	244			32.9743	134	3134			18.1232	164	4664
	32.9911	37	237			32.9911	110	3110			18.1316	149	4649
	33.0078	44	244			33.0078	112	3112			18.1399	160	4660
	33.0245	37	237			33.0245	104	3104			18.1483	164	4664
	33.0412	26	226			33.0412	115	3115			18.1566	161	4661
	33.0579	38	238			33.0579	96	3096			18.165	163	4663
	33.0746	48	248			33.0746	104	3104			18.1733	175	4675
	33.0913	54	254			33.0913	127	3127			18.1817	145	4645
	33.108	56	256			33.108	120	3120			18.19	170	4670
	33.1247	50	250			33.1247	119	3119			18.1984	173	4673
	33.1414	47	247			33.1414	124	3124			18.2068	158	4658
	33.1582	44	244			33.1582	154	3154			18.2151	169	4669
	33.1749	42	242			33.1749	111	3111			18.2235	145	4645
	33.1916	43	243			33.1916	117	3117			18.2318	178	4678
	33.2083	47	247			33.2083	126	3126			18.2402	154	4654
	33.225	48	248			33.225	119	3119			18.2485	186	4686
	33.2417	35	235			33.2417	130	3130			18.2569	164	4664
	33.2584	42	242			33.2584	112	3112			18.2652	153	4653
	33.2751	52	252			33.2751	112	3112			18.2736	165	4665
	33.2918	44	244			33.2918	97	3097			18.282	167	4667
	33.3086	33	233			33.3086	107	3107			18.2903	134	4634
	33.3253	39	239			33.3253	95	3095			18.2987	154	4654
	33.342	36	236			33.342	127	3127			18.307	148	4648
	33.3587	40	240			33.3587	86	3086			18.3154	158	4658
	33.3754	52	252			33.3754	109	3109			18.3237	158	4658
	33.3921	39	239			33.3921	114	3114			18.3321	170	4670
	33.4088	43	243			33.4088	110	3110			18.3404	154	4654
	33.4255	40	240			33.4255	101	3101			18.3488	162	4662
	33.4423	41	241			33.4423	98	3098			18.3572	158	4658
	33.459	46	246			33.459	100	3100			18.3655	150	4650
	33.4757	40	240			33.4757	108	3108			18.3739	177	4677
	33.4924	41	241			33.4924	97	3097			18.3822	162	4662
	33.5091	43	243			33.5091	109	3109			18.3906	185	4685
	33.5258	32	232			33.5258	106	3106			18.3989	174	4674
	33.5425	46	246			33.5425	110	3110			18.4073	169	4669
	33.5592	34	234			33.5592	86	3086			18.4156	145	4645
	33.5759	36	236			33.5759	94	3094			18.424	150	4650
	33.5926	43	243			33.5926	84	3084			18.4324	161	4661
	33.6094	46	246			33.6094	115	3115			18.4407	160	4660
	33.6261	34	234			33.6261	115	3115			18.4491	167	4667
	33.6428	46	246			33.6428	96	3096			18.4574	183	4683
	33.6595	33	233			33.6595	81	3081			18.4658	146	4646
	33.6762	37	237			33.6762	113	3113			18.4741	162	4662
	33.6929	29	229			33.6929	82	3082			18.4825	167	4667
	33.7096	38	238			33.7096	101	3101			18.4908	148	4648
	33.7263	28	228			33.7263	107	3107			18.4992	139	4639
	33.7431	33	233			33.7431	91	3091			18.5076	183	4683
	33.7598	38	238			33.7598	97	3097			18.5159	160	4660
	33.7765	43	243			33.7765	100	3100			18.5243	172	4672
	33.7932	27	227			33.7932	107	3107			18.5326	147	4647
	33.8099	46	246			33.8099	84	3084			18.541	162	4662
	33.8266	40	240			33.8266	103	3103			18.5493	180	4680
	33.8433	51	251			33.8433	101	3101			18.5577	165	4665
	33.86	41	241			33.86	117	3117			18.566	185	4685
	33.8768	50	250			33.8768	102	3102			18.5744	178	4678
	33.8935	44	244			33.8935	114	3114			18.5828	159	4659
	33.9102	52	252			33.9102	104	3104			18.5911	165	4665
	33.9269	53	253			33.9269	85	3085			18.5995	144	4644
	33.9436	50	250			33.9436	106	3106			18.6078	168	4668
	33.9603	43	243			33.9603	116	3116			18.6162	173	4673
	33.977	48	248			33.977	125	3125			18.6245	163	4663
	33.9937	38	238			33.9937	93	3093			18.6329	193	4693
	34.0104	32	232			34.0104	95	3095			18.6412	183	4683
	34.0271	55	255			34.0271	96	3096			18.6496	144	4644
	34.0439	26	226			34.0439	84	3084			18.658	172	4672
	34.0606	46	246			34.0606	108	3108			18.6663	153	4653
	34.0773	36	236			34.0773	111	3111			18.6747	191	4691
	34.094	50	250			34.094	100	3100			18.683	186	4686
	34.1107	49	249			34.1107	108	3108			18.6914	179	4679
	34.1274	46	246			34.1274	104	3104			18.6997	171	4671
	34.1441	39	239			34.1441	115	3115			18.7081	176	4676
	34.1608	50	250			34.1608	113	3113			18.7164	179	4679
	34.1775	67	267			34.1775	114	3114			18.7248	202	4702
	34.1943	57	257			34.1943	122	3122			18.7332	164	4664
	34.211	56	256			34.211	116	3116			18.7415	179	4679
	34.2277	70	270			34.2277	140	3140			18.7499	190	4690
	34.2444	52	252			34.2444	141	3141			18.7582	188	4688
	34.2611	65	265			34.2611	124	3124			18.7666	214	4714
	34.2778	74	274			34.2778	123	3123			18.7749	187	4687
	34.2945	100	300			34.2945	144	3144			18.7833	176	4676
	34.3112	85	285			34.3112	138	3138			18.7916	202	4702
	34.328	128	328			34.328	154	3154			18.8	209	4709
	34.3447	127	327			34.3447	176	3176			18.8084	191	4691
	34.3614	165	365			34.3614	229	3229			18.8167	192	4692
	34.3781	195	395			34.3781	263	3263			18.8251	183	4683
	34.3948	254	454			34.3948	329	3329			18.8334	212	4712
	34.4115	271	471			34.4115	377	3377			18.8418	210	4710
	34.4282	289	489			34.4282	401	3401			18.8501	205	4705
	34.4449	265	465			34.4449	426	3426			18.8585	164	4664
	34.4616	205	405			34.4616	310	3310			18.8668	179	4679
	34.4783	203	403			34.4783	255	3255			18.8752	180	4680
	34.4951	197	397			34.4951	289	3289			18.8836	177	4677
	34.5118	192	392			34.5118	309	3309			18.8919	158	4658
	34.5285	161	361			34.5285	322	3322			18.9003	174	4674
	34.5452	123	323			34.5452	247	3247			18.9086	184	4684
	34.5619	92	292			34.5619	208	3208			18.917	168	4668
	34.5786	81	281			34.5786	188	3188			18.9253	165	4665
	34.5953	64	264			34.5953	168	3168			18.9337	192	4692
	34.612	62	262			34.612	165	3165			18.942	173	4673
	34.6287	65	265			34.6287	171	3171			18.9504	171	4671
	34.6455	66	266			34.6455	190	3190			18.9588	143	4643
	34.6622	55	255			34.6622	187	3187			18.9671	169	4669
	34.6789	66	266			34.6789	191	3191			18.9755	171	4671
	34.6956	48	248			34.6956	167	3167			18.9838	174	4674
	34.7123	78	278			34.7123	185	3185			18.9922	145	4645
	34.729	65	265			34.729	164	3164			19.0005	184	4684
	34.7457	53	253			34.7457	174	3174			19.0089	172	4672
	34.7624	55	255			34.7624	180	3180			19.0173	183	4683
	34.7792	61	261			34.7792	191	3191			19.0256	163	4663
	34.7959	57	257			34.7959	177	3177			19.034	164	4664
	34.8126	56	256			34.8126	185	3185			19.0423	148	4648
	34.8293	57	257			34.8293	205	3205			19.0507	155	4655
	34.846	56	256			34.846	203	3203			19.059	146	4646
	34.8627	70	270			34.8627	203	3203			19.0674	162	4662
	34.8794	68	268			34.8794	208	3208			19.0757	167	4667
	34.8961	76	276			34.8961	202	3202			19.0841	163	4663
	34.9128	67	267			34.9128	206	3206			19.0924	146	4646
	34.9296	61	261			34.9296	180	3180			19.1008	198	4698
	34.9463	70	270			34.9463	231	3231			19.1092	165	4665
	34.963	61	261			34.963	201	3201			19.1175	170	4670
	34.9797	77	277			34.9797	191	3191			19.1259	164	4664
	34.9964	54	254			34.9964	172	3172			19.1342	185	4685
	35.0131	66	266			35.0131	200	3200			19.1426	173	4673
	35.0298	63	263			35.0298	163	3163			19.1509	174	4674
	35.0465	62	262			35.0465	204	3204			19.1593	174	4674
	35.0632	83	283			35.0632	172	3172			19.1677	161	4661
	35.08	56	256			35.08	176	3176			19.176	164	4664
	35.0967	58	258			35.0967	160	3160			19.1844	170	4670
	35.1134	84	284			35.1134	164	3164			19.1927	174	4674
	35.1301	47	247			35.1301	194	3194			19.2011	162	4662
	35.1468	62	262			35.1468	145	3145			19.2094	179	4679
	35.1635	56	256			35.1635	144	3144			19.2178	156	4656
	35.1802	70	270			35.1802	148	3148			19.2261	168	4668
	35.1969	54	254			35.1969	129	3129			19.2345	164	4664
	35.2137	66	266			35.2137	118	3118			19.2429	164	4664
	35.2304	61	261			35.2304	111	3111			19.2512	169	4669
	35.2471	54	254			35.2471	135	3135			19.2596	178	4678
	35.2638	59	259			35.2638	115	3115			19.2679	174	4674
	35.2805	65	265			35.2805	115	3115			19.2763	169	4669
	35.2972	63	263			35.2972	110	3110			19.2846	202	4702
	35.3139	43	243			35.3139	101	3101			19.293	194	4694
	35.3306	51	251			35.3306	103	3103			19.3013	189	4689
	35.3473	48	248			35.3473	127	3127			19.3097	193	4693
	35.364	51	251			35.364	112	3112			19.3181	143	4643
	35.3808	49	249			35.3808	129	3129			19.3264	180	4680
[truncated: 5,346 more rows]

## Sheet: Fig 5a
	Indentation Data		Discard huge pop-ins					Depth	Modulus					105.15	Emax
	Indents #	Depth	Modulus					μm	GPa			Sort in Order		104.145	ΔE		Total # of indents		466	Bin size	1			Original experiment data for plot				Modified data for deconvolution				C:\Users\Jinliang Song\Google Drive\Bin size selection\Bin=1.0\Bin=1.0.xls																Sum of MSE
	count	μm	GPa	Range [480, 520]				0	15.194			#	Modulus	1	Bin		Bin	Frequency	Cumulative %	Probability	PDF			Bin	PDF			Bin	PDF			X Observed	Y Observed	X Generated	Y Generated	Peak 1 Gauss Amp	Peak 2 Gauss Amp	Peak 3 Gauss Amp	Peak 4 Gauss Amp	Peak 5 Gauss Amp	Peak 6 Gauss Amp	Peak 7 Gauss Amp	Peak 8 Gauss Amp			Mean square error		0.00219063
Grid_1	1	498.19	55.455	31	# of Row			0	48.385			1	1.0053	0			0	0	0	0	0			0	0			0	0			0	0	0	0.00826826	0.00823573	3.25309e-05	1.08043e-12	7.41891e-21	1.88304e-39	2.63918e-37	1.68085e-28	1.02215e-28			6.83641e-05
	2	501.81	42.161	0	Min_Check 0			0	24.632			2	1.0363	1			1	0	0	0	0			0	0			0.5	0			0.5	0	0.995455	0.0102984	0.0102413	5.71071e-05	5.63842e-12	7.33584e-20	7.78446e-38	4.64728e-36	1.01265e-27	3.75194e-28			0.000106057
Discarded indents	3	501.21	61.041	263	# of Row			497.12	-0.019094			3	1.07	2			2	12	0.0257511	0.0257511	0.0257511			1	0			1.5	0.0257511			1.5	0.0257511	1.99091	0.011453	0.011356	9.70769e-05	2.76926e-11	6.81031e-19	2.96177e-36	7.76569e-35	5.93277e-27	1.35726e-27			0.000204433
N/A	4	502.29	0.095066	516.61	Max			497.6	-0.015835			4	1.2616	3			3	6	0.0386266	0.0128755	0.0128755			1	0.0257511			2.5	0.0128755			2.5	0.0128755	2.98636	0.011388	0.0112282	0.000159799	1.28002e-10	5.93596e-18	1.03711e-34	1.23144e-33	3.38005e-26	4.83878e-27			2.21282e-06
Grid min	5	500.8	62.135					499.48	-0.0078397			5	1.3013	4			4	5	0.0493562	0.0107296	0.0107296			2	0.0257511			3.5	0.0107296			3.5	0.0107296	3.98182	0.0101542	0.00989944	0.000254719	5.56819e-10	4.85761e-17	3.34239e-33	1.85309e-32	1.87265e-25	1.7001e-26			3.31152e-07
0	6	498.75	96.378					500.46	0.022872			6	1.4816	5			5	4	0.0579399	0.00858369	0.00858369			2	0.0128755			4.5	0.00858369			4.5	0.00858369	4.97727	0.00817582	0.00778265	0.000393172	2.2796e-09	3.73217e-16	9.9138e-32	2.64627e-31	1.00892e-24	5.88682e-26			1.66357e-07
	7	498.07	29.141					500.65	0.033764			7	1.493	6			6	3	0.0643777	0.00643777	0.00643777			3	0.0128755			5.5	0.00643777			5.5	0.00643777	5.97273	0.0060435	0.00545582	0.000587671	8.78311e-09	2.69221e-15	2.70631e-30	3.5861e-30	5.28598e-24	2.00887e-25			1.55445e-07
Tag	8	499.16	44.564					504.22	0.053486			8	1.5891	7			7	2	0.0686695	0.00429185	0.00429185			3	0.0107296			6.5	0.00429185			6.5	0.00429185	6.96818	0.00426105	0.00341043	0.000850586	3.18482e-08	1.82332e-14	6.79937e-29	4.6117e-29	2.69315e-23	6.75601e-25			9.48517e-10
N/A	9	500.35	5.6164					500.35	0.067752			9	1.7634	8			8	2	0.0729614	0.00429185	0.00429185			4	0.0107296			7.5	0.00429185			7.5	0.00429185	7.96364	0.00309323	0.00190096	0.00119216	1.08684e-07	1.15937e-13	1.57222e-27	5.62798e-28	1.33433e-22	2.23921e-24			1.43668e-06
	10	499.5	52.092					502.29	0.095066			10	1.816	9			9	4	0.0815451	0.00858369	0.00858369			4	0.00858369			8.5	0.00858369			8.5	0.00858369	8.95909	0.00256319	0.000944832	0.00161801	3.49057e-07	6.92138e-13	3.34589e-26	6.51771e-27	6.42889e-22	7.31417e-24			3.62464e-05
	11	499.33	1.0363					495.71	0.098597			11	1.8243	10			10	6	0.0944206	0.0128755	0.0128755			5	0.00858369			9.5	0.0128755			9.5	0.0128755	9.95455	0.00254628	0.000418746	0.00212648	1.05505e-06	3.87944e-12	6.55337e-25	7.16291e-26	3.01214e-21	2.35452e-23			0.000106694
	12	499.99	34.961					502.41	0.10364			12	1.9098	11			11	2	0.0987124	0.00429185	0.00429185			5	0.00643777			10.5	0.00429185			10.5	0.00429185	10.95	0.00287476	0.000165487	0.00270627	3.00118e-06	2.04152e-11	1.18133e-23	7.47026e-25	1.3724e-20	7.46973e-23			2.00814e-06
	13	500.25	25.877					499.87	0.1054			13	2.0264	12			12	0	0.0987124	0	0			6	0.00643777			11.5	0			11.5	0	11.9455	0.00340149	5.83166e-05	0.00333514	8.0345e-06	1.00866e-10	1.95988e-22	7.39321e-24	6.08073e-20	2.33547e-22			1.15701e-05
	14	506.7	27.464					506.88	0.10757			14	2.0623	13			13	2	0.103004	0.00429185	0.00429185			6	0.00429185			12.5	0.00429185			12.5	0.00429185	12.9409	0.00401861	1.83247e-05	0.00398004	2.02429e-05	4.67888e-10	2.99257e-21	6.94356e-23	2.61998e-19	7.19631e-22			7.46576e-08
	15	500.56	0.13733					502.25	0.11138			15	2.3523	14			14	2	0.107296	0.00429185	0.00429185			7	0.00429185			13.5	0.00429185			13.5	0.00429185	13.9364	0.00465245	5.13448e-06	0.00459932	4.79989e-05	2.03774e-09	4.20544e-20	6.18847e-22	1.09776e-18	2.1853e-21			1.30039e-07
	16	499.78	47.721					499.27	0.11936			16	2.3887	15			15	3	0.113734	0.00643777	0.00643777			7	0.00429185			14.5	0.00643777			14.5	0.00643777	14.9318	0.00525513	1.28284e-06	0.00514673	0.000107112	8.33223e-09	5.43917e-19	5.23402e-21	4.47285e-18	6.54002e-21			1.39864e-06
	17	500.87	28.978					499.12	0.12053			17	2.8999	16			16	3	0.120172	0.00643777	0.00643777			8	0.00429185			15.5	0.00643777			15.5	0.00643777	15.9273	0.00580226	2.85802e-07	0.005577	0.000224951	3.19876e-08	6.47452e-18	4.20087e-20	1.77227e-17	1.92892e-20			4.03865e-07
	18	503.5	40.258					499.82	0.12247			18	2.9257	17			17	2	0.124464	0.00429185	0.00429185			8	0.00858369			16.5	0.00429185			16.5	0.00429185	16.9227	0.00629675	5.67771e-08	0.00585196	0.000444617	1.15295e-07	7.0931e-17	3.1996e-19	6.82875e-17	5.60678e-20			4.01963e-06
	19	498.07	0.53585					499.9	0.12512			19	3.059	18			18	1	0.126609	0.00214592	0.00214592			9	0.00858369			17.5	0.00214592			17.5	0.00214592	17.9182	0.00677357	1.00577e-08	0.00594612	0.000827046	3.90163e-07	7.15186e-16	2.31261e-18	2.55871e-16	1.60613e-19			2.14151e-05
	20	500.43	42.37					500.56	0.13733			20	3.1788	19			19	6	0.139485	0.0128755	0.0128755			9	0.0128755			18.5	0.0128755			18.5	0.0128755	18.9136	0.00729965	1.58868e-09	0.00585057	0.00144784	1.23962e-06	6.63674e-15	1.58621e-17	9.32329e-16	4.53433e-19			3.10905e-05
	21	500.63	23.354					500.97	0.14102			21	3.3183	20			20	4	0.148069	0.00858369	0.00858369			10	0.0128755			19.5	0.00858369			19.5	0.00858369	19.9091	0.00796342	2.23765e-10	0.00557435	0.00238537	3.69776e-06	5.6682e-14	1.03246e-16	3.30358e-15	1.26157e-18			3.8474e-07
	22	503.29	25.357					499.63	0.1502			22	3.5742	21			21	4	0.156652	0.00858369	0.00858369			10	0.00429185			20.5	0.00858369			20.5	0.00858369	20.9045	0.00885202	2.81038e-11	0.00514307	0.0036986	1.03561e-05	4.45542e-13	6.37725e-16	1.13833e-14	3.45921e-18			7.20008e-08
	23	502.19	27.545					506.45	0.15555			23	3.9738	22			22	2	0.160944	0.00429185	0.00429185			11	0.00429185			21.5	0.00429185			21.5	0.00429185	21.9	0.0100193	3.1474e-12	0.00459496	0.00539716	2.72309e-05	3.22319e-12	3.73807e-15	3.81433e-14	9.34778e-18			3.28043e-05
	24	499.81	0.43046					497.36	0.15896			24	4.1745	23			23	5	0.171674	0.0107296	0.0107296			11	0			22.5	0.0107296			22.5	0.0107296	22.8955	0.0114546	3.14308e-13	0.00397533	0.00741207	6.72256e-05	2.14604e-11	2.07928e-14	1.2429e-13	2.48946e-17			5.25634e-07
	25	499.16	58.223					500.31	0.16147			25	4.3027	24			24	6	0.184549	0.0128755	0.0128755			12	0			23.5	0.0128755			23.5	0.0128755	23.8909	0.0130661	2.79882e-14	0.0033304	0.00957987	0.000155817	1.31505e-10	1.09756e-13	3.93842e-13	6.53386e-17			3.63079e-08
	26	499.38	34.311					498.14	0.16785			26	4.6256	25			25	7	0.199571	0.0150215	0.0150215			12	0.00429185			24.5	0.0150215			24.5	0.0150215	24.8864	0.0146935	2.22234e-15	0.00270178	0.0116527	0.00033908	7.41654e-10	5.49791e-13	1.2136e-12	1.69005e-16			1.07525e-07
	27	498.5	45.23					502.05	0.18359			27	4.9821	26			26	11	0.223176	0.0236052	0.0236052			13	0.00429185			25.5	0.0236052			25.5	0.0236052	25.8818	0.0161547	1.57348e-16	0.00212245	0.0133395	0.000692783	3.84959e-09	2.61347e-12	3.63661e-12	4.3082e-16			5.55092e-05
	28	0	15.194					499.79	0.18798			28	5.4644	27			27	4	0.23176	0.00858369	0.00858369			13	0.00429185			26.5	0.00858369			26.5	0.00858369	26.8773	0.0173148	9.93412e-18	0.00161456	0.0143713	0.00132892	1.839e-08	1.17894e-11	1.05971e-11	1.08233e-15			7.62329e-05
	29	497.04	31.506					500.66	0.22405			29	5.6114	28			28	10	0.253219	0.0214592	0.0214592			14	0.00429185			27.5	0.0214592			27.5	0.0214592	27.8727	0.0181542	5.59259e-19	0.00118934	0.0145714	0.00239336	8.08538e-08	5.04677e-11	3.00291e-11	2.67971e-15			1.09232e-05
	30	501.6	45.666					499.97	0.24378			30	5.6164	29			29	9	0.272532	0.0193133	0.0193133			14	0.00643777			28.5	0.0193133			28.5	0.0193133	28.8682	0.0188	2.80745e-20	0.000848371	0.0139044	0.00404693	3.27171e-07	2.05016e-10	8.27496e-11	6.53856e-15			2.63435e-07
	31	508.03	14.029					498.95	0.26491			31	6.073	30			30	11	0.296137	0.0236052	0.0236052			15	0.00643777			29.5	0.0236052			29.5	0.0236052	29.8636	0.0194986	1.25669e-21	0.000586002	0.0124868	0.00642466	1.21843e-06	7.90341e-10	2.21747e-10	1.57233e-14			1.68634e-05
	32	500.2	45.079					500.56	0.28842			32	6.9516	31			31	6	0.309013	0.0128755	0.0128755			15	0.00643777			30.5	0.0128755			30.5	0.0128755	30.8591	0.0205255	5.016e-23	0.000391962	0.0105534	0.00957596	4.17622e-06	2.8913e-09	5.77852e-10	3.72624e-14			5.85221e-05
	33	499.99	60.905					505.08	0.31373			33	7.5056	32			32	7	0.324034	0.0150215	0.0150215			16	0.00643777			31.5	0.0150215			31.5	0.0150215	31.8545	0.0220618	1.78527e-24	0.000253875	0.00839425	0.0134005	1.3174e-05	1.00374e-08	1.46435e-09	8.70291e-14			4.95668e-05
	34	499.15	57.765					500.36	0.40092			34	7.8053	33			33	12	0.349785	0.0257511	0.0257511			16	0.00429185			32.5	0.0257511			32.5	0.0257511	32.85	0.0240876	5.66588e-26	0.000159231	0.00628372	0.0176063	3.82479e-05	3.30677e-08	3.6086e-09	2.0032e-13			2.7673e-06
	35	501.94	46.699					497.28	0.42631			35	8.0883	34			34	9	0.369099	0.0193133	0.0193133			17	0.00429185			33.5	0.0193133			33.5	0.0193133	33.8455	0.026344	1.60342e-27	9.67093e-05	0.00442689	0.0217181	0.0001022	1.0338e-07	8.6477e-09	4.54413e-13			4.94313e-05
	36	498.23	34.479					499.81	0.43046			36	8.1332	35			35	15	0.401288	0.0321888	0.0321888			17	0.00214592			34.5	0.0321888			34.5	0.0321888	34.8409	0.0283963	4.04614e-29	5.68774e-05	0.00293512	0.0251527	0.000251332	3.06706e-07	2.01526e-08	1.01588e-12			1.43832e-05
	37	0	48.385					499.68	0.45161			37	8.4037	36			36	8	0.418455	0.0171674	0.0171674			18	0.00214592			35.5	0.0171674			35.5	0.0171674	35.8364	0.0297834	9.10441e-31	3.23924e-05	0.00183147	0.0273497	0.000568849	8.63492e-07	4.56697e-08	2.23821e-12			0.000159163
	38	499.24	0.57219					499.21	0.47718			38	8.5886	37			37	17	0.454936	0.0364807	0.0364807			18	0.0128755			36.5	0.0364807			36.5	0.0364807	36.8318	0.0302017	1.82675e-32	1.7864e-05	0.00107552	0.0279209	0.00118495	2.30699e-06	1.00645e-07	4.85988e-12			3.94263e-05
	39	502.85	61.569					499.48	0.51249			39	9.0726	38			38	16	0.48927	0.0343348	0.0343348			19	0.0128755			37.5	0.0343348			37.5	0.0343348	37.8273	0.0296434	3.26829e-34	9.53993e-06	0.000594408	0.0267617	0.00227174	5.84905e-06	2.15688e-07	1.03996e-11			2.20086e-05
	40	500.54	29.86					501	0.51773			40	9.21	39			39	15	0.521459	0.0321888	0.0321888			19	0.00858369			38.5	0.0321888			38.5	0.0321888	38.8227	0.0284197	5.2141e-36	4.93337e-06	0.00030917	0.0240827	0.00400839	1.40727e-05	4.49497e-07	2.19318e-11			1.42065e-05
	41	502.6	35.41					499.13	0.52033			41	9.3751	40			40	18	0.560086	0.0386266	0.0386266			20	0.00858369			39.5	0.0386266			39.5	0.0386266	39.8182	0.0270433	7.41743e-38	2.47044e-06	0.00015134	0.0203471	0.00650932	3.21306e-05	9.1095e-07	4.55824e-11			0.000134173
	42	499.59	69.816					498.07	0.53585			42	9.4342	41			41	9	0.579399	0.0193133	0.0193133			20	0.00858369			40.5	0.0193133			40.5	0.0193133	40.8136	0.0260112	9.40901e-40	1.19794e-06	6.97203e-05	0.0161402	0.0097287	6.96167e-05	1.79527e-06	9.33656e-11			4.48624e-05
	43	495.43	38.502					499.24	0.57219			43	9.5017	42			42	11	0.603004	0.0236052	0.0236052			21	0.00858369			41.5	0.0236052			41.5	0.0236052	41.8091	0.0255801	1.06427e-41	5.62509e-07	3.0228e-05	0.0120205	0.0133822	0.000143139	3.44059e-06	1.8847e-10			3.90034e-06
	44	500.36	0.40092					506.77	0.70958			44	9.7119	43			43	9	0.622318	0.0193133	0.0193133			21	0.00429185			42.5	0.0193133			42.5	0.0193133	42.8045	0.025645	1.07343e-43	2.55773e-07	1.2334e-05	0.00840511	0.0169416	0.000279291	6.41216e-06	3.74943e-10			4.00903e-05
	45	506.88	0.10757					500.37	0.81318			45	10.02	44			44	11	0.645923	0.0236052	0.0236052			22	0.00429185			43.5	0.0236052			43.5	0.0236052	43.8	0.0257909	9.65406e-46	1.12619e-07	4.7364e-06	0.00551787	0.0197394	0.000517138	1.1621e-05	7.35111e-10			4.77755e-06
	46	499.48	-0.0078397					500.9	0.8386			46	10.379	45			45	12	0.671674	0.0257511	0.0257511			22	0.0107296			44.5	0.0257511			44.5	0.0257511	44.7955	0.0254994	7.74219e-48	4.80176e-08	1.71173e-06	0.00340101	0.0211675	0.000908671	2.04809e-05	1.42039e-09			6.33503e-08
	47	500.56	27.625					500.23	0.8995			47	12.272	46			46	14	0.701717	0.0300429	0.0300429			23	0.0107296			45.5	0.0300429			45.5	0.0300429	45.7909	0.0244099	5.53648e-50	1.98253e-08	5.82199e-07	0.00196812	0.0208909	0.00151516	3.51013e-05	2.70476e-09			3.17314e-05
	48	497.01	5.4644									48	12.428	47			47	7	0.716738	0.0150215	0.0150215			23	0.0128755			46.5	0.0150215			46.5	0.0150215	46.7864	0.0225012	3.53037e-52	7.92634e-09	1.8636e-07	0.0010693	0.0189757	0.00239753	5.85012e-05	5.07593e-09			5.59472e-05
	49	499.23	49.123									49	13.148	48			48	12	0.742489	0.0257511	0.0257511			24	0.0128755			47.5	0.0257511			47.5	0.0257511	47.7818	0.0201038	2.00734e-54	3.06871e-09	5.61408e-08	0.000545455	0.0158633	0.00360013	9.48143e-05	9.3879e-09			3.1892e-05
Grid_2	1	501.22	38.832					494.8	1.0053			50	13.497	49			49	6	0.755365	0.0128755	0.0128755			24	0.0150215			48.5	0.0128755			48.5	0.0128755	48.7773	0.0177459	1.01775e-56	1.15046e-09	1.59166e-08	0.000261231	0.0122051	0.0051301	0.000149434	1.71115e-08			2.37209e-05
	2	498.73	85.135					499.33	1.0363			51	14.029	50			50	5	0.766094	0.0107296	0.0107296			25	0.0150215			49.5	0.0107296			49.5	0.0107296	49.7727	0.0159264	4.60122e-59	4.17656e-10	4.24689e-09	0.000117462	0.00864263	0.00693721	0.000229032	3.07379e-08			2.70062e-05
Discarded indents	3	500.88	20.315					500.13	1.07			52	14.487	51			51	6	0.77897	0.0128755	0.0128755			25	0.0236052			50.5	0.0128755			50.5	0.0128755	50.7682	0.0149257	1.85491e-61	1.46824e-10	1.06644e-09	4.95881e-05	0.00563252	0.00890216	0.000341356	5.44158e-08			4.20306e-06
N/A	4	499.3	33.203					501.71	1.2616			53	14.708	52			52	7	0.793991	0.0150215	0.0150215			26	0.0236052			51.5	0.0150215			51.5	0.0150215	51.7636	0.0147336	6.66788e-64	4.99814e-11	2.52027e-10	1.96546e-05	0.00337841	0.0108407	0.000494751	9.49387e-08			8.28548e-08
Grid min	5	499.7	20.102					499.39	1.3013			54	15.168	53			53	10	0.815451	0.0214592	0.0214592			26	0.00858369			52.5	0.0214592			52.5	0.0214592	52.7591	0.0150975	2.13732e-66	1.6476e-11	5.60537e-11	7.31408e-06	0.00186499	0.0125277	0.000697324	1.6324e-07			4.04718e-05
488.72	6	499.12	0.12053					499.81	1.4816			55	15.2	54			54	6	0.828326	0.0128755	0.0128755			27	0.00858369			53.5	0.0128755			53.5	0.0128755	53.7545	0.0156445	6.10895e-69	5.25926e-12	1.1733e-11	2.55542e-06	0.000947535	0.0137384	0.000955761	2.76617e-07			7.66732e-06
	7	497.17	9.5017					498.78	1.493			56	15.637	55			55	8	0.845494	0.0171674	0.0171674			27	0.0214592			54.5	0.0171674			54.5	0.0171674	54.75	0.0160155	1.55697e-71	1.62566e-12	2.31131e-12	8.38247e-07	0.000443064	0.0142973	0.00127389	4.6195e-07			1.32678e-06
Tag	8	502.49	34.369					499.83	1.5891			57	16.367	56			56	3	0.851931	0.00643777	0.00643777			28	0.0214592			55.5	0.00643777			55.5	0.00643777	55.7455	0.0159624	3.53841e-74	4.86595e-13	4.28502e-13	2.5816e-07	0.000190674	0.0141196	0.00165113	7.60288e-07			9.07186e-05
N/A	9	500.1	1.7634					500.1	1.7634			58	16.462	57			57	3	0.858369	0.00643777	0.00643777			28	0.0193133			56.5	0.00643777			56.5	0.00643777	56.7409	0.0153905	7.17057e-77	1.41038e-13	7.47644e-14	7.46473e-08	7.55217e-05	0.0132325	0.00208114	1.23318e-06			8.01506e-05
	10	498.85	36.725					499.87	1.816			59	17.129	58			58	7	0.873391	0.0150215	0.0150215			29	0.0193133			57.5	0.0150215			57.5	0.0150215	57.7364	0.0143487	1.29573e-79	3.95857e-14	1.22767e-14	2.0265e-08	2.75299e-05	0.0117683	0.00255086	1.97125e-06			4.52649e-07
	11	503.09	25.493					499.48	1.8243			60	18.064	59			59	5	0.88412	0.0107296	0.0107296			29	0.0236052			58.5	0.0107296			58.5	0.0107296	58.7318	0.0129848	2.08781e-82	1.0759e-14	1.89722e-15	5.16518e-09	9.23616e-06	0.009932	0.00304046	3.10545e-06			5.08589e-06
	12	500.7	40.154					497.96	1.9098			61	18.213	60			60	3	0.890558	0.00643777	0.00643777			30	0.0236052			59.5	0.00643777			59.5	0.00643777	59.7273	0.0114863	2.99975e-85	2.83162e-15	2.75929e-16	1.23604e-09	2.85189e-06	0.00795448	0.0035242	4.82139e-06			2.54881e-05
	13	498.81	58.404					498.15	2.0264			62	18.713	61			61	6	0.903433	0.0128755	0.0128755			30	0.0128755			60.5	0.0128755			60.5	0.0128755	60.7227	0.0100261	3.8432e-88	7.21656e-16	3.7768e-17	2.77707e-10	8.1045e-07	0.00604558	0.00397236	7.3771e-06			8.11912e-06
	14	501.48	18.779					500.4	2.0623			63	18.779	62			62	9	0.922747	0.0193133	0.0193133			31	0.0128755			61.5	0.0193133			61.5	0.0193133	61.7182	0.0087258	4.39054e-91	1.78098e-16	4.86514e-18	5.85799e-11	2.1197e-07	0.0043603	0.00435416	1.11241e-05			0.000112095
	15	499	4.6256					500.49	2.3523			64	18.919	63			63	3	0.929185	0.00643777	0.00643777			31	0.0150215			62.5	0.00643777			62.5	0.00643777	62.7136	0.00764209	4.47258e-94	4.25616e-17	5.89813e-19	1.16016e-11	5.10242e-08	0.00298432	0.00464118	1.65315e-05			1.45038e-06
	16	499.7	34.344					497.2	2.3887			65	18.966	64			64	1	0.93133	0.00214592	0.00214592			32	0.0150215			63.5	0.00214592			63.5	0.00214592	63.7091	0.00677338	4.0627e-97	9.84937e-18	6.72944e-20	2.15722e-12	1.1304e-08	0.00193833	0.00481083	2.42117e-05			2.14134e-05
	17	498.23	37.425					501.48	2.8999			66	19.087	65			65	1	0.933476	0.00214592	0.00214592			32	0.0257511			64.5	0.00214592			64.5	0.00214592	64.7045	0.00607895	3.29069e-100	2.20715e-18	7.22586e-21	3.76598e-13	2.30484e-09	0.0011947	0.0048493	3.49465e-05			1.54687e-05
	18	498.37	29.432					481.41	2.9257			67	19.331	66			66	5	0.944206	0.0107296	0.0107296			33	0.0257511			65.5	0.0107296			65.5	0.0107296	65.7	0.00550191	2.37671e-103	4.78945e-19	7.30207e-22	6.17262e-14	4.32518e-10	0.000698787	0.00475341	4.97107e-05			2.73289e-05
	19	497.28	0.42631					501.06	3.059			68	19.585	67			67	1	0.946352	0.00214592	0.00214592			33	0.0193133			66.5	0.00214592			66.5	0.00214592	66.6955	0.00498861	1.53066e-106	1.0064e-19	6.94463e-23	9.49879e-15	7.47002e-11	0.000387866	0.00453106	6.96885e-05			8.08089e-06
	20	499.17	56.509					498.75	3.1788			69	19.901	68			68	3	0.95279	0.00643777	0.00643777			34	0.0193133			67.5	0.00643777			67.5	0.00643777	67.6909	0.0045007	8.79023e-110	2.04781e-20	6.21581e-24	1.37238e-15	1.18739e-11	0.0002043	0.00420012	9.62805e-05			3.75223e-06
	21	499.68	43.537					498.8	3.3183			70	20.067	69			69	1	0.954936	0.00214592	0.00214592			34	0.0321888			68.5	0.00214592			68.5	0.00214592	68.6864	0.00401931	4.50128e-113	4.03496e-21	5.23592e-25	1.86161e-16	1.73707e-12	0.000102119	0.00378609	0.000131094			3.50957e-06
	22	500.31	13.497					499.42	3.5742			71	20.102	70			70	2	0.959227	0.00429185	0.00429185			35	0.0321888			69.5	0.00429185			69.5	0.00429185	69.6818	0.00354321	2.05536e-116	7.69876e-22	4.15082e-26	2.37088e-17	2.33881e-13	4.84395e-05	0.00331886	0.000175911			5.60459e-07
	23	500.02	44.749					498.93	3.9738			72	20.315	71			71	1	0.961373	0.00214592	0.00214592			35	0.0171674			70.5	0.00214592			70.5	0.00214592	70.6773	0.00308357	8.36867e-120	1.42244e-22	3.09686e-27	2.8349e-18	2.89819e-14	2.18043e-05	0.00282913	0.000232632			8.79181e-07
	24	500.94	36.622					499.45	4.1745			73	20.709	72			72	1	0.963519	0.00214592	0.00214592			36	0.0171674			71.5	0.00214592			71.5	0.00214592	71.6727	0.00265773	3.03837e-123	2.54494e-23	2.17448e-28	3.18254e-19	3.30531e-15	9.31401e-06	0.00234523	0.000303187			2.61951e-07
[truncated: 442 more rows]

## Sheet: Fig 5b
	Indentation Data		Discard huge pop-ins					Depth	Modulus					105.15	Emax
[truncated: 517 more rows]

[truncated: 10 more sheets: Fig 5c, Fig 5d, Fig 5e, Fig. 5f, Figure 6, Figure 7, Figure 8, Figure 9, Figure 10, Figure 11]
